# Supplementary material for: Integrating single-cell RNA and bulk RNA sequencing data to identify prognostic genes associated with pyrimidine metabolism in triple-negative breast cancer by machine learning algorithm combinations
Source: Discov Oncol. 2026 Apr 30;17:916. doi: 10.1007/s12672-026-05118-6 (PMC13275962; doi:10.1007/s12672-026-05118-6)
Supplement: Supplementary file 4 — Supplementary Material 4. [file 12672_2026_5118_MOESM4_ESM.xlsx]

## Sheet: Table S1
Column1
Gene
CAD
DHODH
UMPS
CMPK1
CMPK2
NME6
NME7
NME2
NME4
NME1
NME3
NME1-NME2
AK9
PNPT1
ENTPD3
ENTPD8
ENTPD1
CANT1
ENTPD4
ENTPD5
POLR2B
POLR1D
POLR3H
POLR3GL
POLR3G
POLR3F
POLA1
POLA2
PRIM1
PRIM2
POLD1
POLD2
POLD3
POLD4
POLE
POLE2
POLE3
POLE4
UCK1
UCK2
UCKL1
UPP2
DCTD
TK2
TK1
DTYMK
NUDT2
POLR2H
POLR2I
POLR2L
POLR2J
POLR2J3
POLR2J2
POLR2K
POLR3A
POLR3B
POLR3C
POLR3D
POLR3E
RPC5
POLR1C
POLR3K
NT5E
ENPP1
ENPP3
TXNRD1
TXNRD2
TXNRD3
RRM1
RRM2B
RRM2
DCTPP1
DUT
TYMS
CDA
TYMP
PNP
DCK
NT5C2
NT5C1A
NT5C1B
NT5C
NT5M
NT5C1B-RDH14
TWISTNB
ENTPD6
CTPS1
CTPS2
POLR1A
POLR1B
ZNRD1
POLR2C
POLR2D
POLR2E
POLR2F
POLR2G
POLR1E
UPP1
UPRT
DPYD
DPYS
UPB1
POLR2A
NT5C3A
NT5C3B

## Sheet: Table S2
Column1	ONTOLOGY	ID	Description	GeneRatio	BgRatio	pvalue	p.adjust	qvalue	geneID	Count	richFactor
GO:0007059	BP	GO:0007059	chromosome segregation	72/318	424/18870	1.55676e-51	4.20326e-48	3.73131e-48	CDCA8/TPX2/AURKA/PLK1/KIF2C/NUF2/SKA1/CDC20/KIF4A/HJURP/KIFC1/CCNB2/CDCA5/NDC80/UBE2C/CCNB1/FAM83D/CENPF/BUB1/PTTG1/TTK/PRC1/CDK1/NEK2/NCAPG/AURKB/NCAPH/SKA3/CENPE/SPC24/CCNE1/MYBL2/TRIP13/CENPI/SPAG5/TACC3/KIF23/CENPL/CDCA2/KIF14/KIF11/KIF18A/DLGAP5/OIP5/NUSAP1/SPC25/ASPM/BUB1B/STIL/KIF18B/RACGAP1/MAD2L1/CENPN/MND1/CENPU/BIRC5/MKI67/CDC6/ZWINT/TOP2A/ESPL1/RMI2/PSRC1/ECT2/CENPW/CDT1/SMC4/ESCO2/GP…	72	1.69811
GO:0000280	BP	GO:0000280	nuclear division	69/318	441/18870	7.5966e-47	1.02554e-43	9.10393e-44	CDCA8/TPX2/AURKA/PLK1/KIF2C/NUF2/CDC20/KIF4A/KIFC1/CCNB2/CDCA5/NDC80/UBE2C/CCNB1/ANLN/CENPF/BUB1/PTTG1/TTK/PRC1/CDK1/RAD51/NEK2/NCAPG/AURKB/NCAPH/CENPE/SPC24/CCNE1/MYBL2/TRIP13/CENPI/SPAG5/KIF23/CDCA2/KIF14/KIF11/KIF18A/DLGAP5/CKS2/NUSAP1/UBE2S/CHEK1/SPC25/ASPM/BUB1B/KIF18B/RACGAP1/RAD54L/MAD2L1/RAD51AP1/CDC25C/MND1/BIRC5/MKI67/ZWINT/EME1/TOP2A/ESPL1/FANCA/PSRC1/CDT1/SMC4/CCNE2/BRIP1/FBXO43/CENPK…	69	1.56463
GO:0048285	BP	GO:0048285	organelle fission	71/318	488/18870	5.10553e-46	4.59497e-43	4.07905e-43	CDCA8/TPX2/AURKA/PLK1/KIF2C/NUF2/CDC20/KIF4A/KIFC1/CCNB2/CDCA5/NDC80/UBE2C/CCNB1/ANLN/MTFR2/CENPF/BUB1/PTTG1/TTK/PRC1/CDK1/RAD51/NEK2/NCAPG/AURKB/NCAPH/CENPE/SPC24/CCNE1/MYBL2/TRIP13/CENPI/SPAG5/KIF23/CDCA2/KIF14/KIF11/KIF18A/DLGAP5/CKS2/NUSAP1/UBE2S/CHEK1/SPC25/ASPM/BUB1B/KIF18B/RACGAP1/RAD54L/MAD2L1/RAD51AP1/CDC25C/MND1/BIRC5/MKI67/ZWINT/EME1/TOP2A/ESPL1/FANCA/PSRC1/CDT1/SMC4/CCNE2/BRIP1/FBXO43…	71	1.45492
GO:0098813	BP	GO:0098813	nuclear chromosome segregation	59/318	312/18870	7.53394e-45	5.08541e-42	4.51442e-42	CDCA8/TPX2/AURKA/PLK1/KIF2C/NUF2/CDC20/KIF4A/KIFC1/CCNB2/CDCA5/NDC80/UBE2C/CCNB1/FAM83D/CENPF/BUB1/PTTG1/TTK/PRC1/CDK1/NEK2/NCAPG/AURKB/NCAPH/CENPE/SPC24/CCNE1/MYBL2/TRIP13/CENPI/SPAG5/TACC3/KIF23/KIF14/KIF11/KIF18A/DLGAP5/NUSAP1/SPC25/ASPM/BUB1B/KIF18B/RACGAP1/MAD2L1/MND1/BIRC5/CDC6/ZWINT/TOP2A/ESPL1/RMI2/PSRC1/ECT2/CDT1/SMC4/CCNE2/BRIP1/CENPK	59	1.89103
GO:0140014	BP	GO:0140014	mitotic nuclear division	54/318	274/18870	5.11606e-42	2.76267e-39	2.45248e-39	CDCA8/TPX2/AURKA/PLK1/KIF2C/NUF2/CDC20/KIF4A/KIFC1/CDCA5/NDC80/UBE2C/CCNB1/ANLN/CENPF/BUB1/TTK/PRC1/CDK1/NEK2/NCAPG/AURKB/NCAPH/CENPE/SPC24/MYBL2/TRIP13/CENPI/SPAG5/KIF23/CDCA2/KIF14/KIF11/KIF18A/DLGAP5/NUSAP1/UBE2S/CHEK1/SPC25/BUB1B/KIF18B/RACGAP1/MAD2L1/CDC25C/BIRC5/MKI67/ZWINT/ESPL1/PSRC1/CDT1/SMC4/FBXO43/CENPK/CAV2	54	1.9708
GO:0000819	BP	GO:0000819	sister chromatid segregation	49/318	225/18870	2.37473e-40	1.06863e-37	9.48642e-38	CDCA8/TPX2/PLK1/KIF2C/NUF2/CDC20/KIF4A/KIFC1/CDCA5/NDC80/UBE2C/CCNB1/CENPF/BUB1/TTK/PRC1/CDK1/NEK2/NCAPG/AURKB/NCAPH/CENPE/SPC24/MYBL2/TRIP13/CENPI/SPAG5/TACC3/KIF23/KIF14/KIF11/KIF18A/DLGAP5/NUSAP1/SPC25/BUB1B/KIF18B/RACGAP1/MAD2L1/BIRC5/CDC6/ZWINT/TOP2A/ESPL1/RMI2/PSRC1/CDT1/SMC4/CENPK	49	2.17778
GO:0000070	BP	GO:0000070	mitotic sister chromatid segregation	45/318	184/18870	1.6761e-39	6.46495e-37	5.73906e-37	CDCA8/TPX2/PLK1/KIF2C/NUF2/CDC20/KIF4A/KIFC1/CDCA5/NDC80/UBE2C/CCNB1/CENPF/BUB1/TTK/PRC1/CDK1/NEK2/NCAPG/AURKB/NCAPH/CENPE/SPC24/MYBL2/TRIP13/CENPI/SPAG5/KIF23/KIF14/KIF11/KIF18A/DLGAP5/NUSAP1/SPC25/BUB1B/KIF18B/RACGAP1/MAD2L1/BIRC5/ZWINT/ESPL1/PSRC1/CDT1/SMC4/CENPK	45	2.44565
GO:0044772	BP	GO:0044772	mitotic cell cycle phase transition	59/318	470/18870	2.09062e-34	7.05585e-32	6.26361e-32	CDCA8/AURKA/PLK1/NUF2/CDC20/MELK/CCNB2/CDCA5/NDC80/UBE2C/CCNB1/ANLN/CENPF/BUB1/FOXM1/CCNA2/GTSE1/TTK/CDK1/IQGAP3/AURKB/CENPE/SPC24/CDKN3/CCNE1/TRIP13/TACC3/KIF14/DLGAP5/CKS2/UBE2S/CHEK1/SPC25/BUB1B/STIL/EZH2/CDC25A/MAD2L1/TICRR/E2F1/DTL/CDC25C/BLM/RRM2/CLSPN/ORC1/BIRC5/CDC6/DONSON/ZWINT/CDC7/E2F2/ESPL1/INHBA/CCNE2/E2F7/CDKN2A/CCNF/CDC25B	59	1.25532
GO:1901987	BP	GO:1901987	regulation of cell cycle phase transition	53/318	456/18870	3.29836e-29	9.89509e-27	8.78406e-27	CDCA8/AURKA/PLK1/NUF2/CDC20/CDCA5/NDC80/UBE2C/CCNB1/ANLN/FAM83D/CENPF/BUB1/GTSE1/TTK/CDK1/RAD51/AURKB/CENPE/SPC24/TRIP13/KIF14/DLGAP5/CHEK1/SPC25/BUB1B/STIL/EZH2/CDC45/CDC25A/MAD2L1/TICRR/E2F1/DTL/CDC25C/BLM/RRM2/CLSPN/ORC1/BIRC5/CDC6/DONSON/ZWINT/CDC7/EME1/ESPL1/INHBA/CDT1/BRIP1/E2F7/DNA2/CDKN2A/CDC25B	53	1.16228
GO:1902850	BP	GO:1902850	microtubule cytoskeleton organization involved in mitosis	34/318	163/18870	1.70203e-27	4.59549e-25	4.07951e-25	CDCA8/TPX2/AURKA/PLK1/NUF2/CDC20/KIF4A/KIFC1/NDC80/CENPA/CCNB1/TTK/PRC1/CDK1/NEK2/AURKB/CENPE/MYBL2/TACC3/KIF23/KIF11/DLGAP5/WDR62/NUSAP1/SPC25/STMN1/STIL/RACGAP1/MAD2L1/BIRC5/ESPL1/PSRC1/GPSM2/FSD1	34	2.08589
GO:1901990	BP	GO:1901990	regulation of mitotic cell cycle phase transition	46/318	355/18870	1.92672e-27	4.72923e-25	4.19823e-25	CDCA8/AURKA/PLK1/NUF2/CDC20/CDCA5/NDC80/UBE2C/CCNB1/ANLN/CENPF/BUB1/GTSE1/TTK/CDK1/AURKB/CENPE/SPC24/TRIP13/KIF14/DLGAP5/CHEK1/SPC25/BUB1B/STIL/EZH2/CDC25A/MAD2L1/TICRR/E2F1/DTL/CDC25C/BLM/RRM2/CLSPN/ORC1/BIRC5/CDC6/DONSON/ZWINT/CDC7/ESPL1/INHBA/E2F7/CDKN2A/CDC25B	46	1.29577
GO:0051983	BP	GO:0051983	regulation of chromosome segregation	31/318	131/18870	5.97965e-27	1.34542e-24	1.19436e-24	CDCA8/PLK1/KIF2C/NUF2/CDC20/NDC80/UBE2C/CCNB1/CENPF/BUB1/TTK/CDK1/NCAPG/AURKB/NCAPH/CENPE/SPC24/TRIP13/TACC3/CDCA2/DLGAP5/SPC25/BUB1B/MAD2L1/BIRC5/MKI67/CDC6/ZWINT/ESPL1/RMI2/SMC4	31	2.36641
GO:0090068	BP	GO:0090068	positive regulation of cell cycle process	40/318	262/18870	1.05557e-26	2.19234e-24	1.94618e-24	CDCA8/AURKA/CDC20/CDCA5/NDC80/UBE2C/CCNB1/FAM83D/BUB1/CDK1/NCAPG/AURKB/NCAPH/SPAG5/KIF23/KIF14/DLGAP5/NUSAP1/STIL/EZH2/RACGAP1/CDC25A/MAD2L1/RAD51AP1/DTL/CDC25C/RRM2/BIRC5/FEN1/CDC6/E2F8/CIT/PLK4/CDC7/ESPL1/ECT2/SMC4/GPSM2/E2F7/CDC25B	40	1.52672
GO:0007088	BP	GO:0007088	regulation of mitotic nuclear division	29/318	118/18870	8.68307e-26	1.67459e-23	1.48657e-23	CDCA8/AURKA/PLK1/NUF2/CDC20/NDC80/UBE2C/CCNB1/CENPF/BUB1/TTK/NEK2/AURKB/SPC24/TRIP13/CDCA2/DLGAP5/NUSAP1/CHEK1/SPC25/BUB1B/MAD2L1/CDC25C/BIRC5/MKI67/ZWINT/ESPL1/FBXO43/CAV2	29	2.45763
GO:0010948	BP	GO:0010948	negative regulation of cell cycle process	42/318	320/18870	2.52881e-25	4.55185e-23	4.04077e-23	CDCA8/PLK1/NUF2/CDC20/NDC80/CCNB1/CENPF/BUB1/GTSE1/TTK/CDK1/RAD51/NEK2/AURKB/SPC24/TRIP13/CHEK1/SPC25/BUB1B/EZH2/CDC45/MAD2L1/TICRR/E2F1/DTL/BLM/CLSPN/ORC1/BIRC5/CDC6/DONSON/E2F8/ZWINT/EME1/ESPL1/INHBA/CDT1/BRIP1/E2F7/DNA2/CCNF/FBXO43	42	1.3125
GO:0000075	BP	GO:0000075	cell cycle checkpoint signaling	34/318	192/18870	5.26194e-25	8.87953e-23	7.88253e-23	CDCA8/PLK1/NUF2/CDC20/NDC80/CCNB1/CENPF/BUB1/GTSE1/TTK/CDK1/RAD51/AURKB/SPC24/TRIP13/CHEK1/SPC25/BUB1B/CDC45/MAD2L1/TICRR/E2F1/DTL/BLM/CLSPN/ORC1/BIRC5/CDC6/DONSON/ZWINT/EME1/CDT1/BRIP1/DNA2	34	1.77083
GO:0045787	BP	GO:0045787	positive regulation of cell cycle	42/318	334/18870	1.40848e-24	2.237e-22	1.98583e-22	CDCA8/AURKA/CDC20/CDCA5/NDC80/UBE2C/CCNB1/FAM83D/BUB1/CDK1/NCAPG/AURKB/NCAPH/SPAG5/KIF23/KIF14/DLGAP5/NUSAP1/CHEK1/STIL/EZH2/RACGAP1/CDC25A/MAD2L1/RAD51AP1/DTL/CDC25C/RRM2/BIRC5/FEN1/CDC6/E2F8/CIT/PLK4/CDC7/ESPL1/PSRC1/ECT2/SMC4/GPSM2/E2F7/CDC25B	42	1.25749
GO:0007052	BP	GO:0007052	mitotic spindle organization	29/318	130/18870	1.75374e-24	2.63061e-22	2.33524e-22	CDCA8/TPX2/AURKA/PLK1/NUF2/CDC20/KIF4A/KIFC1/NDC80/CCNB1/TTK/PRC1/NEK2/AURKB/CENPE/MYBL2/TACC3/KIF23/KIF11/DLGAP5/WDR62/SPC25/STMN1/STIL/RACGAP1/BIRC5/PSRC1/GPSM2/FSD1	29	2.23077
GO:0007051	BP	GO:0007051	spindle organization	34/318	202/18870	3.00167e-24	4.26554e-22	3.7866e-22	CDCA8/TPX2/AURKA/PLK1/NUF2/CDC20/KIF4A/KIFC1/CCNB2/NDC80/CCNB1/TTK/PRC1/NEK2/AUNIP/AURKB/CENPE/MYBL2/SPAG5/TACC3/KIF23/KIF11/DLGAP5/WDR62/SPC25/ASPM/STMN1/STIL/RACGAP1/BIRC5/ESPL1/PSRC1/GPSM2/FSD1	34	1.68317
GO:0051783	BP	GO:0051783	regulation of nuclear division	30/318	146/18870	3.62851e-24	4.89848e-22	4.34848e-22	CDCA8/AURKA/PLK1/NUF2/CDC20/NDC80/UBE2C/CCNB1/CENPF/BUB1/TTK/NEK2/AURKB/SPC24/TRIP13/CDCA2/DLGAP5/NUSAP1/CHEK1/SPC25/BUB1B/MAD2L1/RAD51AP1/CDC25C/BIRC5/MKI67/ZWINT/ESPL1/FBXO43/CAV2	30	2.05479
GO:0006260	BP	GO:0006260	DNA replication	38/318	278/18870	1.27095e-23	1.63408e-21	1.4506e-21	CCNA2/MCM10/CDK1/RAD51/CCNE1/ORC6/GINS1/CHEK1/CDC45/TICRR/DTL/BLM/RRM2/POLQ/ORC1/FEN1/CDC6/DONSON/E2F8/MCM4/CDC7/EME1/PIF1/RMI2/RNASEH2A/DSCC1/HMGA1/GINS4/MCM2/CDT1/RFC4/ESCO2/CCNE2/FAM111B/E2F7/DNA2/CHAF1B/GINS2	38	1.36691
GO:1905818	BP	GO:1905818	regulation of chromosome separation	23/318	74/18870	2.79496e-23	3.43017e-21	3.04503e-21	CDCA8/PLK1/NUF2/CDC20/NDC80/UBE2C/CCNB1/CENPF/BUB1/TTK/NCAPG/AURKB/NCAPH/SPC24/TRIP13/DLGAP5/SPC25/BUB1B/MAD2L1/BIRC5/ZWINT/ESPL1/SMC4	23	3.10811
GO:1901988	BP	GO:1901988	negative regulation of cell cycle phase transition	37/318	277/18870	1.15306e-22	1.35359e-20	1.20161e-20	CDCA8/PLK1/NUF2/CDC20/NDC80/CCNB1/CENPF/BUB1/GTSE1/TTK/CDK1/RAD51/AURKB/SPC24/TRIP13/CHEK1/SPC25/BUB1B/EZH2/CDC45/MAD2L1/TICRR/E2F1/DTL/BLM/CLSPN/ORC1/BIRC5/CDC6/DONSON/ZWINT/EME1/INHBA/CDT1/BRIP1/E2F7/DNA2	37	1.33574
GO:0051304	BP	GO:0051304	chromosome separation	23/318	81/18870	2.9074e-22	3.27083e-20	2.90357e-20	CDCA8/PLK1/NUF2/CDC20/NDC80/UBE2C/CCNB1/CENPF/BUB1/TTK/NCAPG/AURKB/NCAPH/SPC24/TRIP13/DLGAP5/SPC25/BUB1B/MAD2L1/BIRC5/ZWINT/ESPL1/SMC4	23	2.83951
GO:0033045	BP	GO:0033045	regulation of sister chromatid segregation	25/318	104/18870	4.03443e-22	4.18462e-20	3.71477e-20	CDCA8/PLK1/NUF2/CDC20/NDC80/UBE2C/CCNB1/CENPF/BUB1/TTK/CDK1/AURKB/CENPE/SPC24/TRIP13/TACC3/DLGAP5/SPC25/BUB1B/MAD2L1/BIRC5/CDC6/ZWINT/ESPL1/RMI2	25	2.40385
GO:0045786	BP	GO:0045786	negative regulation of cell cycle	43/318	407/18870	4.13091e-22	4.18462e-20	3.71477e-20	CDCA8/PLK1/NUF2/CDC20/NDC80/CCNB1/CENPF/BUB1/GTSE1/TTK/CDK1/RAD51/NEK2/AURKB/SPC24/TRIP13/CHEK1/SPC25/BUB1B/EZH2/CDC45/MAD2L1/TICRR/E2F1/DTL/BLM/CLSPN/ORC1/BIRC5/CDC6/DONSON/E2F8/ZWINT/EME1/ESPL1/INHBA/CDT1/BRIP1/E2F7/DNA2/CDKN2A/CCNF/FBXO43	43	1.05651
GO:0007093	BP	GO:0007093	mitotic cell cycle checkpoint signaling	28/318	142/18870	4.18462e-22	4.18462e-20	3.71477e-20	CDCA8/PLK1/NUF2/CDC20/NDC80/CCNB1/CENPF/BUB1/GTSE1/TTK/CDK1/AURKB/SPC24/TRIP13/CHEK1/SPC25/BUB1B/MAD2L1/TICRR/DTL/BLM/CLSPN/ORC1/BIRC5/CDC6/DONSON/ZWINT/EME1	28	1.97183
GO:0010965	BP	GO:0010965	regulation of mitotic sister chromatid separation	20/318	59/18870	2.89606e-21	2.79263e-19	2.47907e-19	CDCA8/PLK1/NUF2/CDC20/NDC80/UBE2C/CCNB1/CENPF/BUB1/TTK/AURKB/SPC24/TRIP13/DLGAP5/SPC25/BUB1B/MAD2L1/BIRC5/ZWINT/ESPL1	20	3.38983
GO:0051306	BP	GO:0051306	mitotic sister chromatid separation	20/318	62/18870	9.11611e-21	8.48741e-19	7.53444e-19	CDCA8/PLK1/NUF2/CDC20/NDC80/UBE2C/CCNB1/CENPF/BUB1/TTK/AURKB/SPC24/TRIP13/DLGAP5/SPC25/BUB1B/MAD2L1/BIRC5/ZWINT/ESPL1	20	3.22581
GO:0007091	BP	GO:0007091	metaphase/anaphase transition of mitotic cell cycle	23/318	94/18870	1.23799e-20	1.11419e-18	9.8909e-19	CDCA8/PLK1/NUF2/CDC20/NDC80/UBE2C/CCNB1/CENPF/BUB1/TTK/AURKB/CENPE/SPC24/TRIP13/TACC3/DLGAP5/SPC25/BUB1B/MAD2L1/BIRC5/CDC6/ZWINT/ESPL1	23	2.44681
GO:0044784	BP	GO:0044784	metaphase/anaphase transition of cell cycle	23/318	97/18870	2.69074e-20	2.34355e-18	2.08042e-18	CDCA8/PLK1/NUF2/CDC20/NDC80/UBE2C/CCNB1/CENPF/BUB1/TTK/AURKB/CENPE/SPC24/TRIP13/TACC3/DLGAP5/SPC25/BUB1B/MAD2L1/BIRC5/CDC6/ZWINT/ESPL1	23	2.37113
GO:1901991	BP	GO:1901991	negative regulation of mitotic cell cycle phase transition	30/318	196/18870	2.79585e-20	2.359e-18	2.09413e-18	CDCA8/PLK1/NUF2/CDC20/NDC80/CCNB1/CENPF/BUB1/GTSE1/TTK/CDK1/AURKB/SPC24/TRIP13/CHEK1/SPC25/BUB1B/EZH2/MAD2L1/TICRR/DTL/BLM/CLSPN/ORC1/BIRC5/CDC6/DONSON/ZWINT/INHBA/E2F7	30	1.53061
GO:0030071	BP	GO:0030071	regulation of mitotic metaphase/anaphase transition	22/318	90/18870	8.87767e-20	7.26355e-18	6.44799e-18	CDCA8/PLK1/NUF2/CDC20/NDC80/UBE2C/CCNB1/CENPF/BUB1/TTK/AURKB/CENPE/SPC24/TRIP13/DLGAP5/SPC25/BUB1B/MAD2L1/BIRC5/CDC6/ZWINT/ESPL1	22	2.44444
GO:1902099	BP	GO:1902099	regulation of metaphase/anaphase transition of cell cycle	22/318	93/18870	1.926e-19	1.52947e-17	1.35774e-17	CDCA8/PLK1/NUF2/CDC20/NDC80/UBE2C/CCNB1/CENPF/BUB1/TTK/AURKB/CENPE/SPC24/TRIP13/DLGAP5/SPC25/BUB1B/MAD2L1/BIRC5/CDC6/ZWINT/ESPL1	22	2.36559
GO:0006261	BP	GO:0006261	DNA-templated DNA replication	27/318	161/18870	2.01069e-19	1.55111e-17	1.37695e-17	MCM10/RAD51/CCNE1/ORC6/GINS1/CDC45/TICRR/BLM/POLQ/ORC1/FEN1/CDC6/DONSON/E2F8/MCM4/CDC7/EME1/DSCC1/HMGA1/GINS4/MCM2/CDT1/RFC4/CCNE2/E2F7/DNA2/GINS2	27	1.67702
GO:0033044	BP	GO:0033044	regulation of chromosome organization	32/318	247/18870	2.55543e-19	1.91657e-17	1.70138e-17	CDCA8/PLK1/NUF2/CDC20/NDC80/UBE2C/CCNB1/CENPF/BUB1/TTK/CDK1/NEK2/NCAPG/AURKB/NCAPH/CENPE/SPC24/TRIP13/TACC3/DLGAP5/SPC25/BUB1B/MAD2L1/BIRC5/FEN1/CDC6/ZWINT/PIF1/TOP2A/ESPL1/RMI2/SMC4	32	1.29555
GO:0051784	BP	GO:0051784	negative regulation of nuclear division	19/318	63/18870	3.71132e-19	2.70826e-17	2.40418e-17	CDCA8/PLK1/NUF2/CDC20/NDC80/CCNB1/CENPF/BUB1/TTK/AURKB/SPC24/TRIP13/CHEK1/SPC25/BUB1B/MAD2L1/BIRC5/ZWINT/FBXO43	19	3.01587
GO:0051310	BP	GO:0051310	metaphase chromosome alignment	22/318	96/18870	4.05642e-19	2.88159e-17	2.55805e-17	CDCA8/KIF2C/NUF2/KIFC1/CDCA5/NDC80/CCNB1/FAM83D/CENPF/NEK2/AURKB/CENPE/SPC24/SPAG5/KIF14/KIF18A/SPC25/RACGAP1/BIRC5/PSRC1/ECT2/CDT1	22	2.29167
GO:0033047	BP	GO:0033047	regulation of mitotic sister chromatid segregation	18/318	54/18870	4.1623e-19	2.88159e-17	2.55805e-17	CDCA8/PLK1/NUF2/CDC20/NDC80/CCNB1/CENPF/BUB1/TTK/CDK1/AURKB/SPC24/TRIP13/SPC25/BUB1B/MAD2L1/BIRC5/ZWINT	18	3.33333
GO:0007094	BP	GO:0007094	mitotic spindle assembly checkpoint signaling	17/318	46/18870	5.23404e-19	3.36474e-17	2.98694e-17	CDCA8/PLK1/NUF2/CDC20/NDC80/CCNB1/CENPF/BUB1/TTK/AURKB/SPC24/TRIP13/SPC25/BUB1B/MAD2L1/BIRC5/ZWINT	17	3.69565
GO:0071173	BP	GO:0071173	spindle assembly checkpoint signaling	17/318	46/18870	5.23404e-19	3.36474e-17	2.98694e-17	CDCA8/PLK1/NUF2/CDC20/NDC80/CCNB1/CENPF/BUB1/TTK/AURKB/SPC24/TRIP13/SPC25/BUB1B/MAD2L1/BIRC5/ZWINT	17	3.69565
GO:0071174	BP	GO:0071174	mitotic spindle checkpoint signaling	17/318	46/18870	5.23404e-19	3.36474e-17	2.98694e-17	CDCA8/PLK1/NUF2/CDC20/NDC80/CCNB1/CENPF/BUB1/TTK/AURKB/SPC24/TRIP13/SPC25/BUB1B/MAD2L1/BIRC5/ZWINT	17	3.69565
GO:0031577	BP	GO:0031577	spindle checkpoint signaling	17/318	47/18870	8.07634e-19	5.07119e-17	4.5018e-17	CDCA8/PLK1/NUF2/CDC20/NDC80/CCNB1/CENPF/BUB1/TTK/AURKB/SPC24/TRIP13/SPC25/BUB1B/MAD2L1/BIRC5/ZWINT	17	3.61702
GO:0045839	BP	GO:0045839	negative regulation of mitotic nuclear division	18/318	56/18870	8.84507e-19	5.42765e-17	4.81823e-17	CDCA8/PLK1/NUF2/CDC20/NDC80/CCNB1/CENPF/BUB1/TTK/AURKB/SPC24/TRIP13/CHEK1/SPC25/BUB1B/MAD2L1/BIRC5/ZWINT	18	3.21429
GO:0033046	BP	GO:0033046	negative regulation of sister chromatid segregation	17/318	48/18870	1.23167e-18	6.92816e-17	6.15026e-17	CDCA8/PLK1/NUF2/CDC20/NDC80/CCNB1/CENPF/BUB1/TTK/AURKB/SPC24/TRIP13/SPC25/BUB1B/MAD2L1/BIRC5/ZWINT	17	3.54167
GO:0033048	BP	GO:0033048	negative regulation of mitotic sister chromatid segregation	17/318	48/18870	1.23167e-18	6.92816e-17	6.15026e-17	CDCA8/PLK1/NUF2/CDC20/NDC80/CCNB1/CENPF/BUB1/TTK/AURKB/SPC24/TRIP13/SPC25/BUB1B/MAD2L1/BIRC5/ZWINT	17	3.54167
GO:0045841	BP	GO:0045841	negative regulation of mitotic metaphase/anaphase transition	17/318	48/18870	1.23167e-18	6.92816e-17	6.15026e-17	CDCA8/PLK1/NUF2/CDC20/NDC80/CCNB1/CENPF/BUB1/TTK/AURKB/SPC24/TRIP13/SPC25/BUB1B/MAD2L1/BIRC5/ZWINT	17	3.54167
GO:2000816	BP	GO:2000816	negative regulation of mitotic sister chromatid separation	17/318	48/18870	1.23167e-18	6.92816e-17	6.15026e-17	CDCA8/PLK1/NUF2/CDC20/NDC80/CCNB1/CENPF/BUB1/TTK/AURKB/SPC24/TRIP13/SPC25/BUB1B/MAD2L1/BIRC5/ZWINT	17	3.54167
GO:0050000	BP	GO:0050000	chromosome localization	23/318	116/18870	2.03553e-18	1.12162e-16	9.95682e-17	CDCA8/KIF2C/NUF2/KIFC1/CDCA5/NDC80/CCNB1/FAM83D/CENPF/NEK2/AURKB/CENPE/SPC24/SPAG5/KIF14/KIF18A/DLGAP5/SPC25/RACGAP1/BIRC5/PSRC1/ECT2/CDT1	23	1.98276
GO:0045930	BP	GO:0045930	negative regulation of mitotic cell cycle	31/318	248/18870	2.73542e-18	1.39456e-16	1.23798e-16	CDCA8/PLK1/NUF2/CDC20/NDC80/CCNB1/CENPF/BUB1/GTSE1/TTK/CDK1/AURKB/SPC24/TRIP13/CHEK1/SPC25/BUB1B/EZH2/MAD2L1/TICRR/DTL/BLM/CLSPN/ORC1/BIRC5/CDC6/DONSON/ZWINT/EME1/INHBA/E2F7	31	1.25
GO:0051985	BP	GO:0051985	negative regulation of chromosome segregation	17/318	50/18870	2.77204e-18	1.39456e-16	1.23798e-16	CDCA8/PLK1/NUF2/CDC20/NDC80/CCNB1/CENPF/BUB1/TTK/AURKB/SPC24/TRIP13/SPC25/BUB1B/MAD2L1/BIRC5/ZWINT	17	3.4
GO:1902100	BP	GO:1902100	negative regulation of metaphase/anaphase transition of cell cycle	17/318	50/18870	2.77204e-18	1.39456e-16	1.23798e-16	CDCA8/PLK1/NUF2/CDC20/NDC80/CCNB1/CENPF/BUB1/TTK/AURKB/SPC24/TRIP13/SPC25/BUB1B/MAD2L1/BIRC5/ZWINT	17	3.4
GO:1905819	BP	GO:1905819	negative regulation of chromosome separation	17/318	50/18870	2.77204e-18	1.39456e-16	1.23798e-16	CDCA8/PLK1/NUF2/CDC20/NDC80/CCNB1/CENPF/BUB1/TTK/AURKB/SPC24/TRIP13/SPC25/BUB1B/MAD2L1/BIRC5/ZWINT	17	3.4
GO:0051321	BP	GO:0051321	meiotic cell cycle	33/318	287/18870	2.78912e-18	1.39456e-16	1.23798e-16	AURKA/PLK1/NUF2/CDC20/CCNB2/NDC80/PTTG1/TTK/RAD51/NEK2/EXO1/NCAPH/CCNE1/TRIP13/KIF18A/CKS2/ASPM/RAD54L/CDC25A/RAD51AP1/CDC25C/MND1/EME1/TOP2A/ESPL1/FANCA/SMC4/XRCC2/CCNE2/BRIP1/SMC1B/FBXO43/CDC25B	33	1.14983
GO:1903046	BP	GO:1903046	meiotic cell cycle process	29/318	214/18870	3.79179e-18	1.86142e-16	1.65242e-16	AURKA/PLK1/NUF2/CDC20/CCNB2/NDC80/PTTG1/TTK/RAD51/NCAPH/CCNE1/TRIP13/KIF18A/CKS2/ASPM/RAD54L/CDC25A/RAD51AP1/CDC25C/MND1/EME1/TOP2A/ESPL1/FANCA/SMC4/CCNE2/BRIP1/FBXO43/CDC25B	29	1.35514
GO:0051303	BP	GO:0051303	establishment of chromosome localization	22/318	108/18870	6.16753e-18	2.97363e-16	2.63975e-16	CDCA8/KIF2C/NUF2/KIFC1/CDCA5/NDC80/CCNB1/FAM83D/CENPF/NEK2/AURKB/CENPE/SPC24/SPAG5/KIF14/KIF18A/SPC25/RACGAP1/BIRC5/PSRC1/ECT2/CDT1	22	2.03704
GO:0140013	BP	GO:0140013	meiotic nuclear division	27/318	194/18870	2.83784e-17	1.34424e-15	1.19331e-15	AURKA/PLK1/NUF2/CDC20/CCNB2/NDC80/PTTG1/TTK/RAD51/NCAPH/CCNE1/TRIP13/KIF18A/CKS2/ASPM/RAD54L/RAD51AP1/MND1/EME1/TOP2A/ESPL1/FANCA/SMC4/CCNE2/BRIP1/FBXO43/CDC25B	27	1.39175
GO:2001251	BP	GO:2001251	negative regulation of chromosome organization	20/318	94/18870	8.23014e-17	3.83127e-15	3.40109e-15	CDCA8/PLK1/NUF2/CDC20/NDC80/CCNB1/CENPF/BUB1/TTK/AURKB/SPC24/TRIP13/SPC25/BUB1B/MAD2L1/BIRC5/ZWINT/PIF1/TOP2A/ESPL1	20	2.12766
GO:0044839	BP	GO:0044839	cell cycle G2/M phase transition	24/318	155/18870	1.44275e-16	6.6024e-15	5.86108e-15	AURKA/PLK1/MELK/CCNB2/NDC80/CCNB1/CENPF/FOXM1/CCNA2/CDK1/AURKB/KIF14/CHEK1/CDC25A/TICRR/DTL/CDC25C/BLM/CLSPN/ORC1/CDC6/DONSON/CDC7/CDC25B	24	1.54839
GO:0000910	BP	GO:0000910	cytokinesis	25/318	188/18870	1.3244e-15	5.95978e-14	5.29061e-14	CDCA8/AURKA/PLK1/KIF4A/CEP55/CENPA/ANLN/PRC1/IQGAP3/AURKB/KIF23/KIF14/KIF20A/NUSAP1/STMN1/RACGAP1/BIRC5/CDC6/E2F8/CIT/ESPL1/ECT2/E2F7/CDC25B/FSD1	25	1.32979
GO:0008608	BP	GO:0008608	attachment of spindle microtubules to kinetochore	15/318	49/18870	1.69803e-15	7.51589e-14	6.672e-14	CDCA8/KIF2C/NUF2/NDC80/CCNB1/NEK2/AURKB/CENPE/SPC24/SPAG5/SPC25/RACGAP1/BIRC5/ECT2/CDT1	15	3.06122
GO:0000086	BP	GO:0000086	G2/M transition of mitotic cell cycle	22/318	140/18870	1.99518e-15	8.68868e-14	7.71311e-14	AURKA/PLK1/MELK/CCNB1/CENPF/FOXM1/CCNA2/CDK1/AURKB/KIF14/CHEK1/CDC25A/TICRR/DTL/CDC25C/BLM/CLSPN/ORC1/CDC6/DONSON/CDC7/CDC25B	22	1.57143
GO:0051225	BP	GO:0051225	spindle assembly	21/318	133/18870	7.98268e-15	3.42115e-13	3.03702e-13	CDCA8/TPX2/AURKA/PLK1/CDC20/KIF4A/KIFC1/CCNB2/NDC80/PRC1/NEK2/AURKB/MYBL2/SPAG5/KIF23/KIF11/ASPM/STIL/RACGAP1/BIRC5/GPSM2	21	1.57895
GO:0010389	BP	GO:0010389	regulation of G2/M transition of mitotic cell cycle	19/318	104/18870	9.75796e-15	4.11664e-13	3.65442e-13	AURKA/PLK1/CCNB1/CENPF/CDK1/AURKB/KIF14/CHEK1/CDC25A/TICRR/DTL/CDC25C/BLM/CLSPN/ORC1/CDC6/DONSON/CDC7/CDC25B	19	1.82692
GO:0061982	BP	GO:0061982	meiosis I cell cycle process	21/318	136/18870	1.26667e-14	5.26154e-13	4.67077e-13	AURKA/PLK1/CDC20/CCNB2/NDC80/PTTG1/RAD51/CCNE1/TRIP13/CKS2/RAD54L/CDC25A/RAD51AP1/CDC25C/MND1/EME1/TOP2A/ESPL1/CCNE2/BRIP1/CDC25B	21	1.54412
GO:0140694	BP	GO:0140694	non-membrane-bounded organelle assembly	34/318	408/18870	1.54475e-14	6.31943e-13	5.60988e-13	CDCA8/TPX2/AURKA/PLK1/CDC20/KIF4A/KIFC1/CCNB2/NDC80/CENPA/ANLN/CENPF/PRC1/NEK2/AURKB/CENPE/MYBL2/SPAG5/KIF23/KIF11/DLGAP5/WDR62/ASPM/STIL/RACGAP1/BIRC5/PLK4/CENPW/GPSM2/LMOD1/GSN/CENPK/ANKRD1/ACTA1	34	0.833333
GO:0032392	BP	GO:0032392	DNA geometric change	17/318	85/18870	5.28204e-14	2.12858e-12	1.88958e-12	RAD51/HMGB3/GINS1/CDC45/BLM/POLQ/MCM4/PIF1/TOP2A/DSCC1/HMGA1/GINS4/MCM2/RFC4/BRIP1/DNA2/GINS2	17	2
GO:1902749	BP	GO:1902749	regulation of cell cycle G2/M phase transition	19/318	116/18870	7.84563e-14	3.11518e-12	2.7654e-12	AURKA/PLK1/CCNB1/CENPF/CDK1/AURKB/KIF14/CHEK1/CDC25A/TICRR/DTL/CDC25C/BLM/CLSPN/ORC1/CDC6/DONSON/CDC7/CDC25B	19	1.63793
GO:0000281	BP	GO:0000281	mitotic cytokinesis	17/318	88/18870	9.68949e-14	3.79154e-12	3.36582e-12	CDCA8/PLK1/KIF4A/CEP55/CENPA/ANLN/IQGAP3/AURKB/KIF23/KIF20A/NUSAP1/STMN1/RACGAP1/BIRC5/CIT/ESPL1/ECT2	17	1.93182
GO:0071103	BP	GO:0071103	DNA conformation change	17/318	92/18870	2.09614e-13	8.08512e-12	7.17731e-12	RAD51/HMGB3/GINS1/CDC45/BLM/POLQ/MCM4/PIF1/TOP2A/DSCC1/HMGA1/GINS4/MCM2/RFC4/BRIP1/DNA2/GINS2	17	1.84783
GO:0044786	BP	GO:0044786	cell cycle DNA replication	13/318	44/18870	2.24915e-13	8.55309e-12	7.59275e-12	RAD51/GINS1/CDC45/BLM/FEN1/DONSON/E2F8/MCM4/CDC7/MCM2/CDT1/E2F7/DNA2	13	2.95455
GO:0032508	BP	GO:0032508	DNA duplex unwinding	16/318	79/18870	2.40359e-13	9.01347e-12	8.00143e-12	RAD51/GINS1/CDC45/BLM/POLQ/MCM4/PIF1/TOP2A/DSCC1/HMGA1/GINS4/MCM2/RFC4/BRIP1/DNA2/GINS2	16	2.02532
GO:0032465	BP	GO:0032465	regulation of cytokinesis	17/318	93/18870	2.52634e-13	9.34399e-12	8.29484e-12	CDCA8/AURKA/PLK1/PRC1/AURKB/KIF23/KIF14/KIF20A/RACGAP1/BIRC5/CDC6/E2F8/CIT/ECT2/E2F7/CDC25B/FSD1	17	1.82796
GO:0007080	BP	GO:0007080	mitotic metaphase chromosome alignment	14/318	57/18870	4.49119e-13	1.63868e-11	1.45469e-11	CDCA8/KIF2C/NUF2/KIFC1/CDCA5/NDC80/CCNB1/AURKB/CENPE/KIF14/KIF18A/BIRC5/PSRC1/CDT1	14	2.45614
GO:0045132	BP	GO:0045132	meiotic chromosome segregation	16/318	91/18870	2.41933e-12	8.70958e-11	7.73166e-11	AURKA/PLK1/NUF2/CCNB2/NDC80/PTTG1/TTK/NCAPH/CCNE1/TRIP13/ASPM/MND1/ESPL1/SMC4/CCNE2/BRIP1	16	1.75824
GO:0010639	BP	GO:0010639	negative regulation of organelle organization	29/318	363/18870	4.20266e-12	1.49305e-10	1.32541e-10	CDCA8/TPX2/PLK1/NUF2/CDC20/NDC80/CCNB1/CENPF/BUB1/TTK/AURKB/SPC24/TRIP13/CHEK1/SPC25/STMN1/BUB1B/MAD2L1/BIRC5/ZWINT/PIF1/TOP2A/ESPL1/CCNF/LMOD1/GSN/FBXO43/TMSB15A/TMSB15B	29	0.798898
GO:0006310	BP	GO:0006310	DNA recombination	28/318	340/18870	4.84711e-12	1.69963e-10	1.5088e-10	KPNA2/RAD51/AUNIP/HMGB3/EXO1/TRIP13/CHEK1/RAD54L/CDC45/RAD51AP1/MND1/BLM/POLQ/FEN1/MCM4/CDC7/UHRF1/EME1/PIF1/TOP2A/RMI2/PARPBP/GINS4/MCM2/XRCC2/BRIP1/GINS2/FANCB	28	0.823529
GO:0007127	BP	GO:0007127	meiosis I	18/318	129/18870	6.05456e-12	2.09581e-10	1.86049e-10	AURKA/PLK1/CCNB2/NDC80/PTTG1/RAD51/CCNE1/TRIP13/CKS2/RAD54L/RAD51AP1/MND1/EME1/TOP2A/ESPL1/CCNE2/BRIP1/CDC25B	18	1.39535
GO:0051302	BP	GO:0051302	regulation of cell division	21/318	186/18870	6.69858e-12	2.28939e-10	2.03233e-10	CDCA8/AURKA/PLK1/PRC1/AURKB/KIF23/KIF14/KIF20A/ASPM/KIF18B/RACGAP1/BLM/BIRC5/CDC6/E2F8/CIT/ECT2/E2F7/CDC25B/FGF1/FSD1	21	1.12903
GO:0090307	BP	GO:0090307	mitotic spindle assembly	14/318	71/18870	1.13658e-11	3.83595e-10	3.40525e-10	CDCA8/TPX2/PLK1/CDC20/KIF4A/KIFC1/PRC1/NEK2/AURKB/MYBL2/KIF23/KIF11/RACGAP1/BIRC5	14	1.97183
GO:0061640	BP	GO:0061640	cytoskeleton-dependent cytokinesis	17/318	117/18870	1.21646e-11	4.05486e-10	3.59958e-10	CDCA8/PLK1/KIF4A/CEP55/CENPA/ANLN/IQGAP3/AURKB/KIF23/KIF20A/NUSAP1/STMN1/RACGAP1/BIRC5/CIT/ESPL1/ECT2	17	1.45299
GO:0031570	BP	GO:0031570	DNA integrity checkpoint signaling	18/318	135/18870	1.32745e-11	4.37086e-10	3.8801e-10	PLK1/GTSE1/CDK1/RAD51/CHEK1/CDC45/TICRR/E2F1/DTL/BLM/CLSPN/ORC1/CDC6/DONSON/EME1/CDT1/BRIP1/DNA2	18	1.33333
GO:0006270	BP	GO:0006270	DNA replication initiation	11/318	37/18870	1.5165e-11	4.93318e-10	4.37928e-10	MCM10/CCNE1/ORC6/CDC45/TICRR/ORC1/CDC6/MCM4/MCM2/CDT1/CCNE2	11	2.97297
GO:0006302	BP	GO:0006302	double-strand break repair	26/318	307/18870	1.5462e-11	4.96994e-10	4.41191e-10	CDCA5/FOXM1/RAD51/AUNIP/TRIP13/CHEK1/RAD54L/CDC45/RAD51AP1/BLM/POLQ/FEN1/MCM4/CDC7/UHRF1/EME1/RMI2/PARPBP/GINS4/MCM2/XRCC2/ESCO2/BRIP1/DNA2/GINS2/FANCB	26	0.846906
GO:1901989	BP	GO:1901989	positive regulation of cell cycle phase transition	17/318	119/18870	1.60846e-11	5.10921e-10	4.53555e-10	CDC20/CDCA5/UBE2C/CCNB1/FAM83D/CDK1/DLGAP5/STIL/EZH2/CDC25A/DTL/CDC25C/RRM2/CDC6/CDC7/ESPL1/CDC25B	17	1.42857
GO:0051231	BP	GO:0051231	spindle elongation	8/318	14/18870	1.63894e-11	5.1455e-10	4.56776e-10	CDCA8/KIF4A/PRC1/AURKB/KIF23/KIF11/RACGAP1/BIRC5	8	5.71429
GO:0051656	BP	GO:0051656	establishment of organelle localization	32/318	469/18870	2.05996e-11	6.39297e-10	5.67517e-10	CDCA8/PLK1/KIF2C/NUF2/KIFC1/CDCA5/NDC80/CENPA/CCNB1/FAM83D/CENPF/NEK2/AURKB/CENPE/SPC24/SPAG5/KIF14/KIF18A/NUSAP1/SPC25/RACGAP1/MAD2L1/LMNB1/BIRC5/ESPL1/PSRC1/ECT2/CDT1/GPSM2/LMNB2/KIF1A/SDC1	32	0.682303
GO:0006268	BP	GO:0006268	DNA unwinding involved in DNA replication	9/318	21/18870	2.40985e-11	7.26067e-10	6.44544e-10	RAD51/GINS1/CDC45/BLM/MCM4/HMGA1/GINS4/MCM2/GINS2	9	4.28571
GO:0051383	BP	GO:0051383	kinetochore organization	9/318	21/18870	2.40985e-11	7.26067e-10	6.44544e-10	NUF2/NDC80/CENPA/CENPF/CENPE/DLGAP5/CENPW/SMC4/CENPK	9	4.28571
GO:1905820	BP	GO:1905820	positive regulation of chromosome separation	10/318	29/18870	2.42022e-11	7.26067e-10	6.44544e-10	CDCA8/CDC20/UBE2C/NCAPG/AURKB/NCAPH/DLGAP5/BIRC5/ESPL1/SMC4	10	3.44828
GO:0034508	BP	GO:0034508	centromere complex assembly	10/318	30/18870	3.57652e-11	1.06117e-09	9.42017e-10	HJURP/CENPA/CENPF/CENPE/CENPI/DLGAP5/OIP5/CENPN/CENPW/CENPK	10	3.33333
GO:0033260	BP	GO:0033260	nuclear DNA replication	11/318	40/18870	3.91989e-11	1.1504e-09	1.02123e-09	RAD51/GINS1/CDC45/BLM/FEN1/DONSON/MCM4/CDC7/MCM2/CDT1/DNA2	11	2.75
GO:0000079	BP	GO:0000079	regulation of cyclin-dependent protein serine/threonine kinase activity	14/318	82/18870	8.7886e-11	2.55153e-09	2.26504e-09	PLK1/CCNB2/CCNB1/CCNA2/CDKN3/CCNE1/CDC25A/CDC25C/BLM/CDC6/PSRC1/CCNE2/CDKN2A/CCNF	14	1.70732
GO:1901992	BP	GO:1901992	positive regulation of mitotic cell cycle phase transition	15/318	98/18870	9.36445e-11	2.68979e-09	2.38778e-09	CDC20/CDCA5/UBE2C/CCNB1/CDK1/DLGAP5/STIL/CDC25A/DTL/CDC25C/RRM2/CDC6/CDC7/ESPL1/CDC25B	15	1.53061
GO:0051256	BP	GO:0051256	mitotic spindle midzone assembly	7/318	11/18870	1.12582e-10	3.19971e-09	2.84044e-09	CDCA8/KIF4A/PRC1/AURKB/KIF23/RACGAP1/BIRC5	7	6.36364
GO:0000724	BP	GO:0000724	double-strand break repair via homologous recombination	19/318	175/18870	1.36549e-10	3.84045e-09	3.40924e-09	RAD51/AUNIP/CHEK1/RAD54L/CDC45/RAD51AP1/BLM/POLQ/FEN1/MCM4/CDC7/UHRF1/RMI2/PARPBP/GINS4/MCM2/XRCC2/GINS2/FANCB	19	1.08571
GO:1904029	BP	GO:1904029	regulation of cyclin-dependent protein kinase activity	14/318	85/18870	1.45134e-10	4.03981e-09	3.58621e-09	PLK1/CCNB2/CCNB1/CCNA2/CDKN3/CCNE1/CDC25A/CDC25C/BLM/CDC6/PSRC1/CCNE2/CDKN2A/CCNF	14	1.64706
GO:0000725	BP	GO:0000725	recombinational repair	19/318	179/18870	2.02101e-10	5.5681e-09	4.94291e-09	RAD51/AUNIP/CHEK1/RAD54L/CDC45/RAD51AP1/BLM/POLQ/FEN1/MCM4/CDC7/UHRF1/RMI2/PARPBP/GINS4/MCM2/XRCC2/GINS2/FANCB	19	1.06145
GO:0000022	BP	GO:0000022	mitotic spindle elongation	7/318	12/18870	2.66302e-10	7.26279e-09	6.44732e-09	CDCA8/KIF4A/PRC1/AURKB/KIF23/RACGAP1/BIRC5	7	5.83333
GO:0051984	BP	GO:0051984	positive regulation of chromosome segregation	9/318	27/18870	3.51542e-10	9.49164e-09	8.42591e-09	CDCA8/CCNB1/CDK1/NCAPG/AURKB/NCAPH/BIRC5/CDC6/SMC4	9	3.33333
GO:0045931	BP	GO:0045931	positive regulation of mitotic cell cycle	16/318	128/18870	4.94439e-10	1.32177e-08	1.17336e-08	AURKA/CDC20/CDCA5/UBE2C/CCNB1/CDK1/DLGAP5/STIL/CDC25A/DTL/CDC25C/RRM2/CDC6/CDC7/ESPL1/CDC25B	16	1.25
GO:0044771	BP	GO:0044771	meiotic cell cycle phase transition	7/318	13/18870	5.68672e-10	1.50531e-08	1.33629e-08	CDC20/CCNB2/NDC80/TTK/CDC25A/CDC25C/CDC25B	7	5.38462
GO:0051315	BP	GO:0051315	attachment of mitotic spindle microtubules to kinetochore	8/318	21/18870	1.002e-09	2.60134e-08	2.30926e-08	CDCA8/KIF2C/NUF2/NDC80/AURKB/CENPE/BIRC5/CDT1	8	3.80952
GO:0051988	BP	GO:0051988	regulation of attachment of spindle microtubules to kinetochore	8/318	21/18870	1.002e-09	2.60134e-08	2.30926e-08	CDCA8/CCNB1/NEK2/AURKB/SPAG5/RACGAP1/BIRC5/ECT2	8	3.80952
GO:0051255	BP	GO:0051255	spindle midzone assembly	7/318	14/18870	1.12096e-09	2.88246e-08	2.55881e-08	CDCA8/KIF4A/PRC1/AURKB/KIF23/RACGAP1/BIRC5	7	5
GO:0006275	BP	GO:0006275	regulation of DNA replication	15/318	124/18870	2.75681e-09	7.02206e-08	6.23362e-08	CCNA2/CDK1/TICRR/BLM/CDC6/E2F8/MCM4/CDC7/DSCC1/MCM2/CDT1/RFC4/ESCO2/E2F7/DNA2	15	1.20968
GO:0031055	BP	GO:0031055	chromatin remodeling at centromere	6/318	10/18870	4.33608e-09	1.08402e-07	9.62305e-08	HJURP/CENPA/CENPI/OIP5/CENPN/CENPW	6	6
GO:0034080	BP	GO:0034080	CENP-A containing chromatin assembly	6/318	10/18870	4.33608e-09	1.08402e-07	9.62305e-08	HJURP/CENPA/CENPI/OIP5/CENPN/CENPW	6	6
GO:0032467	BP	GO:0032467	positive regulation of cytokinesis	10/318	47/18870	4.78275e-09	1.17395e-07	1.04214e-07	CDCA8/AURKB/KIF23/KIF14/RACGAP1/BIRC5/CDC6/CIT/ECT2/CDC25B	10	2.12766
GO:0090329	BP	GO:0090329	regulation of DNA-templated DNA replication	10/318	47/18870	4.78275e-09	1.17395e-07	1.04214e-07	TICRR/BLM/E2F8/MCM4/CDC7/DSCC1/MCM2/CDT1/RFC4/E2F7	10	2.12766
GO:0000076	BP	GO:0000076	DNA replication checkpoint signaling	7/318	18/18870	9.80827e-09	2.36449e-07	2.09901e-07	CDC45/TICRR/CLSPN/ORC1/CDC6/CDT1/DNA2	7	3.88889
GO:1901970	BP	GO:1901970	positive regulation of mitotic sister chromatid separation	7/318	18/18870	9.80827e-09	2.36449e-07	2.09901e-07	CDCA8/CDC20/UBE2C/AURKB/DLGAP5/BIRC5/ESPL1	7	3.88889
GO:0007143	BP	GO:0007143	female meiotic nuclear division	9/318	38/18870	1.0388e-08	2.48208e-07	2.20339e-07	AURKA/PLK1/CCNB2/NDC80/TTK/NCAPH/TRIP13/TOP2A/CDC25B	9	2.36842
GO:0010972	BP	GO:0010972	negative regulation of G2/M transition of mitotic cell cycle	11/318	67/18870	1.45351e-08	3.44251e-07	3.05599e-07	PLK1/CDK1/AURKB/CHEK1/TICRR/DTL/BLM/CLSPN/ORC1/CDC6/DONSON	11	1.64179
GO:0044818	BP	GO:0044818	mitotic G2/M transition checkpoint	10/318	53/18870	1.64694e-08	3.86672e-07	3.43256e-07	PLK1/CDK1/CHEK1/TICRR/DTL/BLM/CLSPN/ORC1/CDC6/DONSON	10	1.88679
GO:0000727	BP	GO:0000727	double-strand break repair via break-induced replication	6/318	12/18870	1.85422e-08	4.31587e-07	3.83128e-07	CDC45/MCM4/CDC7/GINS4/MCM2/GINS2	6	5
GO:1902750	BP	GO:1902750	negative regulation of cell cycle G2/M phase transition	11/318	70/18870	2.33992e-08	5.39982e-07	4.79352e-07	PLK1/CDK1/AURKB/CHEK1/TICRR/DTL/BLM/CLSPN/ORC1/CDC6/DONSON	11	1.57143
GO:0044774	BP	GO:0044774	mitotic DNA integrity checkpoint signaling	12/318	87/18870	2.44506e-08	5.59463e-07	4.96646e-07	PLK1/GTSE1/CDK1/CHEK1/TICRR/DTL/BLM/CLSPN/ORC1/CDC6/DONSON/EME1	12	1.37931
GO:0007062	BP	GO:0007062	sister chromatid cohesion	10/318	59/18870	4.8528e-08	1.10105e-06	9.77427e-07	PLK1/CDC20/CDCA5/BUB1/BUB1B/FEN1/ESPL1/DSCC1/ESCO2/SMC1B	10	1.69492
GO:0000082	BP	GO:0000082	G1/S transition of mitotic cell cycle	19/318	252/18870	5.94101e-08	1.33673e-06	1.18664e-06	CCNA2/GTSE1/CDK1/IQGAP3/CDKN3/CCNE1/KIF14/STIL/EZH2/CDC25A/E2F1/RRM2/CDC6/CDC7/E2F2/INHBA/CCNE2/E2F7/CDKN2A	19	0.753968
GO:0044843	BP	GO:0044843	cell cycle G1/S phase transition	20/318	279/18870	6.11926e-08	1.36546e-06	1.21214e-06	FAM83D/CCNA2/GTSE1/CDK1/IQGAP3/CDKN3/CCNE1/KIF14/STIL/EZH2/CDC25A/E2F1/RRM2/CDC6/CDC7/E2F2/INHBA/CCNE2/E2F7/CDKN2A	20	0.716846
GO:0042770	BP	GO:0042770	signal transduction in response to DNA damage	16/318	189/18870	1.38474e-07	3.06458e-06	2.72049e-06	PLK1/FOXM1/GTSE1/CDK1/RAD51/CHEK1/TICRR/E2F1/DTL/BLM/CLSPN/DONSON/EME1/BRIP1/E2F7/ANKRD1	16	0.846561
GO:0007095	BP	GO:0007095	mitotic G2 DNA damage checkpoint signaling	8/318	37/18870	1.50328e-07	3.29988e-06	2.92937e-06	PLK1/CDK1/CHEK1/TICRR/DTL/BLM/CLSPN/DONSON	8	2.16216
GO:0000077	BP	GO:0000077	DNA damage checkpoint signaling	13/318	126/18870	2.14536e-07	4.67135e-06	4.14685e-06	PLK1/GTSE1/CDK1/RAD51/CHEK1/TICRR/E2F1/DTL/BLM/CLSPN/DONSON/EME1/BRIP1	13	1.03175
GO:0051382	BP	GO:0051382	kinetochore assembly	6/318	17/18870	2.31276e-07	4.99556e-06	4.43465e-06	CENPA/CENPF/CENPE/DLGAP5/CENPW/CENPK	6	3.52941
GO:0010971	BP	GO:0010971	positive regulation of G2/M transition of mitotic cell cycle	7/318	29/18870	4.10178e-07	8.78953e-06	7.80263e-06	CCNB1/CDK1/CDC25A/DTL/CDC25C/CDC7/CDC25B	7	2.41379
GO:0007076	BP	GO:0007076	mitotic chromosome condensation	6/318	19/18870	4.92796e-07	1.04768e-05	9.30042e-06	PLK1/CDCA5/NCAPG/NCAPH/NUSAP1/SMC4	6	3.15789
GO:0051781	BP	GO:0051781	positive regulation of cell division	11/318	94/18870	5.21334e-07	1.09969e-05	9.76215e-06	CDCA8/AURKB/KIF23/KIF14/RACGAP1/BIRC5/CDC6/CIT/ECT2/CDC25B/FGF1	11	1.17021
GO:1902751	BP	GO:1902751	positive regulation of cell cycle G2/M phase transition	7/318	32/18870	8.46989e-07	1.77277e-05	1.57372e-05	CCNB1/CDK1/CDC25A/DTL/CDC25C/CDC7/CDC25B	7	2.1875
GO:0090224	BP	GO:0090224	regulation of spindle organization	8/318	46/18870	8.90527e-07	1.84956e-05	1.64189e-05	TPX2/PLK1/SPAG5/TACC3/STIL/PSRC1/GPSM2/FSD1	8	1.73913
GO:0051653	BP	GO:0051653	spindle localization	9/318	62/18870	9.0655e-07	1.86846e-05	1.65867e-05	PLK1/NDC80/CENPA/SPAG5/NUSAP1/ASPM/MAD2L1/ESPL1/GPSM2	9	1.45161
GO:0090232	BP	GO:0090232	positive regulation of spindle checkpoint	5/318	12/18870	9.46736e-07	1.90179e-05	1.68826e-05	CDCA8/NDC80/AURKB/MAD2L1/BIRC5	5	4.16667
GO:0090267	BP	GO:0090267	positive regulation of mitotic cell cycle spindle assembly checkpoint	5/318	12/18870	9.46736e-07	1.90179e-05	1.68826e-05	CDCA8/NDC80/AURKB/MAD2L1/BIRC5	5	4.16667
GO:0090231	BP	GO:0090231	regulation of spindle checkpoint	6/318	21/18870	9.57941e-07	1.90179e-05	1.68826e-05	CDCA8/NDC80/CCNB1/AURKB/MAD2L1/BIRC5	6	2.85714
GO:0090266	BP	GO:0090266	regulation of mitotic cell cycle spindle assembly checkpoint	6/318	21/18870	9.57941e-07	1.90179e-05	1.68826e-05	CDCA8/NDC80/CCNB1/AURKB/MAD2L1/BIRC5	6	2.85714
GO:1903504	BP	GO:1903504	regulation of mitotic spindle checkpoint	6/318	21/18870	9.57941e-07	1.90179e-05	1.68826e-05	CDCA8/NDC80/CCNB1/AURKB/MAD2L1/BIRC5	6	2.85714
GO:0030261	BP	GO:0030261	chromosome condensation	8/318	47/18870	1.05761e-06	2.08434e-05	1.85031e-05	PLK1/CDCA5/CDK1/NCAPG/NCAPH/NUSAP1/TOP2A/SMC4	8	1.70213
GO:0044773	BP	GO:0044773	mitotic DNA damage checkpoint signaling	10/318	83/18870	1.31455e-06	2.57194e-05	2.28316e-05	PLK1/GTSE1/CDK1/CHEK1/TICRR/DTL/BLM/CLSPN/DONSON/EME1	10	1.20482
GO:0007144	BP	GO:0007144	female meiosis I	5/318	13/18870	1.51723e-06	2.94714e-05	2.61623e-05	AURKA/CCNB2/NDC80/TRIP13/CDC25B	5	3.84615
GO:0051445	BP	GO:0051445	regulation of meiotic cell cycle	9/318	66/18870	1.55921e-06	3.00706e-05	2.66942e-05	CDC20/TTK/TRIP13/ASPM/CDC25A/RAD51AP1/CDC25C/FBXO43/CDC25B	9	1.36364
GO:0035825	BP	GO:0035825	homologous recombination	9/318	68/18870	2.01554e-06	3.85955e-05	3.4262e-05	RAD51/TRIP13/RAD54L/RAD51AP1/MND1/UHRF1/EME1/TOP2A/BRIP1	9	1.32353
GO:0065004	BP	GO:0065004	protein-DNA complex assembly	16/318	240/18870	3.36857e-06	6.40503e-05	5.68587e-05	HJURP/CENPA/CENPF/RAD51/CENPE/CENPI/ASF1B/DLGAP5/OIP5/CDC45/CENPN/CENPW/MCM2/CDT1/CHAF1B/CENPK	16	0.666667
GO:0007098	BP	GO:0007098	centrosome cycle	12/318	138/18870	3.90283e-06	7.36897e-05	6.54158e-05	AURKA/PLK1/NDC80/CDK1/NEK2/KIF11/WDR62/CHEK1/STIL/PLK4/XRCC2/CCNF	12	0.869565
GO:0040001	BP	GO:0040001	establishment of mitotic spindle localization	7/318	40/18870	4.17932e-06	7.83622e-05	6.95636e-05	PLK1/NDC80/CENPA/NUSAP1/MAD2L1/ESPL1/GPSM2	7	1.75
GO:0051293	BP	GO:0051293	establishment of spindle localization	8/318	57/18870	4.80156e-06	8.94083e-05	7.93695e-05	PLK1/NDC80/CENPA/SPAG5/NUSAP1/MAD2L1/ESPL1/GPSM2	8	1.40351
GO:1902969	BP	GO:1902969	mitotic DNA replication	5/318	16/18870	4.93941e-06	9.13452e-05	8.10889e-05	RAD51/GINS1/CDC45/MCM4/MCM2	5	3.125
GO:0060236	BP	GO:0060236	regulation of mitotic spindle organization	7/318	42/18870	5.87561e-06	0.000107919	9.58021e-05	TPX2/PLK1/TACC3/STIL/PSRC1/GPSM2/FSD1	7	1.66667
GO:0051782	BP	GO:0051782	negative regulation of cell division	5/318	17/18870	6.90113e-06	0.000125351	0.000111277	AURKB/ASPM/BLM/E2F8/E2F7	5	2.94118
GO:0032506	BP	GO:0032506	cytokinetic process	7/318	43/18870	6.91754e-06	0.000125351	0.000111277	CEP55/ANLN/IQGAP3/AURKB/KIF20A/RACGAP1/ECT2	7	1.62791
GO:0007131	BP	GO:0007131	reciprocal meiotic recombination	8/318	60/18870	7.11608e-06	0.000127241	0.000112954	RAD51/TRIP13/RAD54L/RAD51AP1/MND1/EME1/TOP2A/BRIP1	8	1.33333
GO:0140527	BP	GO:0140527	reciprocal homologous recombination	8/318	60/18870	7.11608e-06	0.000127241	0.000112954	RAD51/TRIP13/RAD54L/RAD51AP1/MND1/EME1/TOP2A/BRIP1	8	1.33333
GO:0071900	BP	GO:0071900	regulation of protein serine/threonine kinase activity	17/318	285/18870	7.41328e-06	0.000131683	0.000116898	PLK1/CCNB2/CCNB1/CCNA2/CDKN3/CCNE1/EZH2/CDC25A/CDC25C/BLM/CDC6/PSRC1/CCNE2/CDKN2A/CCNF/CEMIP/FGF1	17	0.596491
GO:0032886	BP	GO:0032886	regulation of microtubule-based process	16/318	258/18870	8.46215e-06	0.000149332	0.000132565	TPX2/AURKA/PLK1/SKA1/SKA3/SPAG5/TACC3/KIF18A/WDR62/STMN1/STIL/PLK4/PSRC1/GPSM2/CCNF/FSD1	16	0.620155
GO:0030198	BP	GO:0030198	extracellular matrix organization	18/318	321/18870	9.36154e-06	0.000163105	0.000144792	COL10A1/MMP11/COL11A1/DPT/ECM2/ADAMTS5/MMP13/CAV2/LAMA2/MMP12/APLP1/COMP/LRP1/ADAMTS14/CCDC80/NTN4/MMP3/MMP10	18	0.560748
GO:1901978	BP	GO:1901978	positive regulation of cell cycle checkpoint	5/318	18/18870	9.42386e-06	0.000163105	0.000144792	CDCA8/NDC80/AURKB/MAD2L1/BIRC5	5	2.77778
GO:1904666	BP	GO:1904666	regulation of ubiquitin protein ligase activity	5/318	18/18870	9.42386e-06	0.000163105	0.000144792	PLK1/CDC20/UBE2C/UBE2S/MAD2L1	5	2.77778
GO:0043062	BP	GO:0043062	extracellular structure organization	18/318	322/18870	9.76656e-06	0.00016796	0.000149101	COL10A1/MMP11/COL11A1/DPT/ECM2/ADAMTS5/MMP13/CAV2/LAMA2/MMP12/APLP1/COMP/LRP1/ADAMTS14/CCDC80/NTN4/MMP3/MMP10	18	0.559006
GO:0045229	BP	GO:0045229	external encapsulating structure organization	18/318	323/18870	1.01872e-05	0.000174086	0.000154539	COL10A1/MMP11/COL11A1/DPT/ECM2/ADAMTS5/MMP13/CAV2/LAMA2/MMP12/APLP1/COMP/LRP1/ADAMTS14/CCDC80/NTN4/MMP3/MMP10	18	0.557276
GO:1901976	BP	GO:1901976	regulation of cell cycle checkpoint	7/318	46/18870	1.10035e-05	0.000186852	0.000165872	CDCA8/NDC80/CCNB1/RAD51/AURKB/MAD2L1/BIRC5	7	1.52174
GO:0031023	BP	GO:0031023	microtubule organizing center organization	12/318	154/18870	1.2072e-05	0.000203716	0.000180842	AURKA/PLK1/NDC80/CDK1/NEK2/KIF11/WDR62/CHEK1/STIL/PLK4/XRCC2/CCNF	12	0.779221
GO:0000212	BP	GO:0000212	meiotic spindle organization	5/318	19/18870	1.26135e-05	0.000211531	0.00018778	AURKA/CCNB2/NDC80/ASPM/ESPL1	5	2.63158
GO:0045143	BP	GO:0045143	homologous chromosome segregation	8/318	65/18870	1.30499e-05	0.000216164	0.000191893	PLK1/PTTG1/CCNE1/TRIP13/MND1/ESPL1/CCNE2/BRIP1	8	1.23077
GO:0070192	BP	GO:0070192	chromosome organization involved in meiotic cell cycle	8/318	65/18870	1.30499e-05	0.000216164	0.000191893	RAD51/NCAPH/CCNE1/TRIP13/MND1/SMC4/CCNE2/BRIP1	8	1.23077
GO:0033314	BP	GO:0033314	mitotic DNA replication checkpoint signaling	4/318	10/18870	1.53416e-05	0.000249532	0.000221515	TICRR/CLSPN/ORC1/CDC6	4	4
GO:0044837	BP	GO:0044837	actomyosin contractile ring organization	4/318	10/18870	1.53416e-05	0.000249532	0.000221515	ANLN/IQGAP3/RACGAP1/ECT2	4	4
GO:1901993	BP	GO:1901993	regulation of meiotic cell cycle phase transition	4/318	10/18870	1.53416e-05	0.000249532	0.000221515	TTK/CDC25A/CDC25C/CDC25B	4	4
GO:0070507	BP	GO:0070507	regulation of microtubule cytoskeleton organization	12/318	161/18870	1.88996e-05	0.000305562	0.000271254	TPX2/PLK1/SKA1/SKA3/SPAG5/TACC3/KIF18A/STMN1/STIL/PSRC1/GPSM2/FSD1	12	0.745342
GO:0051987	BP	GO:0051987	positive regulation of attachment of spindle microtubules to kinetochore	4/318	11/18870	2.37882e-05	0.000382311	0.000339385	CDCA8/CCNB1/AURKB/BIRC5	4	3.63636
GO:0090306	BP	GO:0090306	meiotic spindle assembly	4/318	12/18870	3.5209e-05	0.000562511	0.000499352	AURKA/CCNB2/NDC80/ASPM	4	3.33333
GO:0051053	BP	GO:0051053	negative regulation of DNA metabolic process	11/318	146/18870	3.80331e-05	0.000604056	0.000536232	AUNIP/CHEK1/BLM/POLQ/CDC6/PIF1/RMI2/PARPBP/CDT1/FANCB/ANKRD1	11	0.753425
GO:0045740	BP	GO:0045740	positive regulation of DNA replication	6/318	38/18870	3.82887e-05	0.000604559	0.000536679	CDK1/E2F8/CDC7/CDT1/E2F7/DNA2	6	1.57895
GO:0090235	BP	GO:0090235	regulation of metaphase plate congression	4/318	13/18870	5.01831e-05	0.000783205	0.000695266	CDCA8/AURKB/SPAG5/BIRC5	4	3.07692
GO:2000105	BP	GO:2000105	positive regulation of DNA-templated DNA replication	4/318	13/18870	5.01831e-05	0.000783205	0.000695266	E2F8/CDC7/CDT1/E2F7	4	3.07692
GO:0036297	BP	GO:0036297	interstrand cross-link repair	6/318	40/18870	5.17499e-05	0.000803016	0.000712853	RAD51/NEIL3/RAD51AP1/FANCI/FANCA/FANCB	6	1.5
GO:2000241	BP	GO:2000241	regulation of reproductive process	13/318	207/18870	5.20721e-05	0.000803399	0.000713193	AURKA/CDC20/TTK/TRIP13/ASPM/CDC25A/RAD51AP1/CDC25C/FANCA/INHBA/FBXO43/CDC25B/HOXD13	13	0.628019
GO:0051785	BP	GO:0051785	positive regulation of nuclear division	7/318	60/18870	6.49015e-05	0.000995648	0.000883856	AURKA/CDC20/UBE2C/DLGAP5/NUSAP1/RAD51AP1/ESPL1	7	1.16667
GO:0051294	BP	GO:0051294	establishment of spindle orientation	6/318	42/18870	6.87521e-05	0.00104569	0.000928279	PLK1/NDC80/CENPA/SPAG5/MAD2L1/GPSM2	6	1.42857
GO:0007100	BP	GO:0007100	mitotic centrosome separation	4/318	14/18870	6.93253e-05	0.00104569	0.000928279	AURKA/NEK2/KIF11/CHEK1	4	2.85714
GO:0045842	BP	GO:0045842	positive regulation of mitotic metaphase/anaphase transition	4/318	14/18870	6.93253e-05	0.00104569	0.000928279	CDC20/UBE2C/DLGAP5/ESPL1	4	2.85714
GO:0022617	BP	GO:0022617	extracellular matrix disassembly	7/318	62/18870	8.03038e-05	0.00120456	0.00106931	MMP11/ADAMTS5/MMP13/MMP12/LRP1/MMP3/MMP10	7	1.12903
GO:0045840	BP	GO:0045840	positive regulation of mitotic nuclear division	6/318	44/18870	8.99379e-05	0.00134162	0.00119098	AURKA/CDC20/UBE2C/DLGAP5/NUSAP1/ESPL1	6	1.36364
GO:0006271	BP	GO:0006271	DNA strand elongation involved in DNA replication	4/318	15/18870	9.32824e-05	0.00136142	0.00120856	GINS1/MCM4/RFC4/DNA2	4	2.66667
GO:0030174	BP	GO:0030174	regulation of DNA-templated DNA replication initiation	4/318	15/18870	9.32824e-05	0.00136142	0.00120856	TICRR/MCM4/MCM2/CDT1	4	2.66667
GO:0051299	BP	GO:0051299	centrosome separation	4/318	15/18870	9.32824e-05	0.00136142	0.00120856	AURKA/NEK2/KIF11/CHEK1	4	2.66667
GO:1902101	BP	GO:1902101	positive regulation of metaphase/anaphase transition of cell cycle	4/318	15/18870	9.32824e-05	0.00136142	0.00120856	CDC20/UBE2C/DLGAP5/ESPL1	4	2.66667
GO:0030574	BP	GO:0030574	collagen catabolic process	6/318	45/18870	0.000102318	0.00148527	0.0013185	MMP11/MMP13/MMP12/ADAMTS14/MMP3/MMP10	6	1.33333
GO:0007292	BP	GO:0007292	female gamete generation	11/318	163/18870	0.00010338	0.00149265	0.00132506	AURKA/PLK1/CCNB2/NDC80/TTK/NCAPH/TRIP13/ASPM/TOP2A/INHBA/CDC25B	11	0.674847
GO:0071897	BP	GO:0071897	DNA biosynthetic process	12/318	194/18870	0.000116326	0.00167064	0.00148306	CENPF/CCNA2/NEK2/AURKB/CHEK1/DTL/POLQ/PIF1/DSCC1/TYMS/RFC4/ANKRD1	12	0.618557
GO:0007064	BP	GO:0007064	mitotic sister chromatid cohesion	5/318	31/18870	0.000156141	0.00223059	0.00198013	CDC20/CDCA5/BUB1/DSCC1/ESCO2	5	1.6129
GO:0051054	BP	GO:0051054	positive regulation of DNA metabolic process	15/318	298/18870	0.000172945	0.00245763	0.00218169	FOXM1/CCNA2/CDK1/RAD51/NEK2/AURKB/RAD51AP1/E2F8/CDC7/DSCC1/CDT1/RFC4/E2F7/DNA2/FANCB	15	0.503356
GO:0051642	BP	GO:0051642	centrosome localization	5/318	32/18870	0.000182522	0.00256672	0.00227852	AURKA/DLGAP5/ASPM/MAD2L1/GPSM2	5	1.5625
GO:0061842	BP	GO:0061842	microtubule organizing center localization	5/318	32/18870	0.000182522	0.00256672	0.00227852	AURKA/DLGAP5/ASPM/MAD2L1/GPSM2	5	1.5625
GO:0030900	BP	GO:0030900	forebrain development	18/318	407/18870	0.000202403	0.00283154	0.00251362	TACC3/KIF14/WDR62/ASPM/STIL/EZH2/E2F1/LRP8/INHBA/ARHGAP11B/LHX2/ZIC1/SLC7A11/POU4F1/APLP1/DRAXIN/SEMA5A/SCT	18	0.44226
GO:0010569	BP	GO:0010569	regulation of double-strand break repair via homologous recombination	7/318	73/18870	0.000227199	0.00316204	0.00280701	RAD51/CHEK1/RAD51AP1/POLQ/RMI2/PARPBP/FANCB	7	0.958904
GO:0051347	BP	GO:0051347	positive regulation of transferase activity	18/318	414/18870	0.000249093	0.00344898	0.00306172	TPX2/PLK1/CDC20/UBE2C/NEK2/AURKB/CENPE/KIF14/UBE2S/EZH2/CLSPN/LRP8/PSRC1/ECT2/DSCC1/RFC4/CEMIP/FGF1	18	0.434783
GO:0000132	BP	GO:0000132	establishment of mitotic spindle orientation	5/318	35/18870	0.000282325	0.00388917	0.00345249	PLK1/NDC80/CENPA/MAD2L1/GPSM2	5	1.42857
GO:0022411	BP	GO:0022411	cellular component disassembly	20/318	497/18870	0.000314948	0.00431655	0.00383188	TPX2/AURKA/PLK1/KIF2C/CDK1/MMP11/KIF18A/STMN1/KIF18B/TOP2A/HMGA1/LMOD1/GSN/ADAMTS5/MMP13/MMP12/LRP1/SEMA5A/MMP3/MMP10	20	0.402414
GO:0000723	BP	GO:0000723	telomere maintenance	10/318	156/18870	0.00032143	0.00438313	0.00389099	RAD51/NEK2/AURKB/EXO1/CCNE1/BLM/FEN1/PIF1/CCNE2/DNA2	10	0.641026
GO:2000780	BP	GO:2000780	negative regulation of double-strand break repair	5/318	36/18870	0.000323379	0.00438755	0.00389492	AUNIP/POLQ/RMI2/PARPBP/FANCB	5	1.38889
GO:0032200	BP	GO:0032200	telomere organization	11/318	187/18870	0.000343212	0.00463336	0.00411312	RAD51/NEK2/AURKB/EXO1/CCNE1/EZH2/BLM/FEN1/PIF1/CCNE2/DNA2	11	0.588235
GO:0045738	BP	GO:0045738	negative regulation of DNA repair	5/318	38/18870	0.000418874	0.00562667	0.0049949	AUNIP/POLQ/RMI2/PARPBP/FANCB	5	1.31579
GO:2000779	BP	GO:2000779	regulation of double-strand break repair	9/318	133/18870	0.000428396	0.00572609	0.00508316	FOXM1/RAD51/AUNIP/CHEK1/RAD51AP1/POLQ/RMI2/PARPBP/FANCB	9	0.676692
GO:0051443	BP	GO:0051443	positive regulation of ubiquitin-protein transferase activity	4/318	22/18870	0.000455445	0.00605753	0.00537739	PLK1/CDC20/UBE2C/UBE2S	4	1.81818
GO:0048144	BP	GO:0048144	fibroblast proliferation	8/318	107/18870	0.00045768	0.00605753	0.00537739	CCNB1/CCNA2/CDK1/CKS2/E2F1/CDC6/E2F8/FN1	8	0.747664
GO:0051438	BP	GO:0051438	regulation of ubiquitin-protein transferase activity	5/318	39/18870	0.000473912	0.00624177	0.00554094	PLK1/CDC20/UBE2C/UBE2S/MAD2L1	5	1.28205
GO:0000018	BP	GO:0000018	regulation of DNA recombination	9/318	136/18870	0.000504312	0.00660991	0.00586775	KPNA2/RAD51/CHEK1/RAD51AP1/BLM/POLQ/RMI2/PARPBP/FANCB	9	0.661765
GO:2001252	BP	GO:2001252	positive regulation of chromosome organization	8/318	109/18870	0.000518224	0.00675944	0.00600049	BUB1/CDK1/NEK2/NCAPG/AURKB/NCAPH/FEN1/SMC4	8	0.733945
GO:0071459	BP	GO:0071459	protein localization to chromosome, centromeric region	5/318	40/18870	0.000534221	0.0069346	0.00615598	CENPA/TTK/CDK1/AURKB/BUB1B	5	1.25
GO:2000042	BP	GO:2000042	negative regulation of double-strand break repair via homologous recombination	4/318	23/18870	0.000544057	0.00702849	0.00623933	POLQ/RMI2/PARPBP/FANCB	4	1.73913
GO:0031145	BP	GO:0031145	anaphase-promoting complex-dependent catabolic process	4/318	24/18870	0.000644264	0.0082834	0.00735333	PLK1/CDC20/UBE2C/UBE2S	4	1.66667
GO:0030866	BP	GO:0030866	cortical actin cytoskeleton organization	5/318	42/18870	0.000671923	0.00859807	0.00763267	ANLN/IQGAP3/RACGAP1/ECT2/EHD2	5	1.19048
GO:0042989	BP	GO:0042989	sequestering of actin monomers	3/318	11/18870	0.000707547	0.00896891	0.00796187	GSN/TMSB15A/TMSB15B	3	2.72727
GO:1902412	BP	GO:1902412	regulation of mitotic cytokinesis	3/318	11/18870	0.000707547	0.00896891	0.00796187	CDCA8/AURKB/BIRC5	3	2.72727
GO:0051261	BP	GO:0051261	protein depolymerization	8/318	115/18870	0.000739764	0.00933347	0.0082855	TPX2/KIF2C/KIF18A/STMN1/KIF18B/LMOD1/GSN/SEMA5A	8	0.695652
GO:0072331	BP	GO:0072331	signal transduction by p53 class mediator	10/318	175/18870	0.000792371	0.0099507	0.00883343	AURKA/FOXM1/GTSE1/AURKB/CHEK1/E2F1/E2F2/E2F7/POU4F1/ANKRD1	10	0.571429
GO:2000278	BP	GO:2000278	regulation of DNA biosynthetic process	8/318	117/18870	0.000828578	0.0103572	0.00919431	CCNA2/NEK2/AURKB/CHEK1/PIF1/DSCC1/RFC4/ANKRD1	8	0.683761
GO:0021537	BP	GO:0021537	telencephalon development	13/318	276/18870	0.000860971	0.0107125	0.00950973	TACC3/KIF14/WDR62/ASPM/EZH2/LRP8/INHBA/ARHGAP11B/LHX2/ZIC1/SLC7A11/DRAXIN/SCT	13	0.471014
GO:1902806	BP	GO:1902806	regulation of cell cycle G1/S phase transition	11/318	209/18870	0.000869838	0.0107732	0.0095636	FAM83D/GTSE1/KIF14/STIL/EZH2/E2F1/RRM2/CDC6/INHBA/E2F7/CDKN2A	11	0.526316
GO:0034502	BP	GO:0034502	protein localization to chromosome	8/318	119/18870	0.000925761	0.011366	0.0100899	PLK1/CENPA/TTK/CDK1/AURKB/BUB1B/EZH2/ESCO2	8	0.672269
GO:0007019	BP	GO:0007019	microtubule depolymerization	5/318	45/18870	0.000926122	0.011366	0.0100899	TPX2/KIF2C/KIF18A/STMN1/KIF18B	5	1.11111
GO:0060707	BP	GO:0060707	trophoblast giant cell differentiation	3/318	12/18870	0.00093166	0.0113823	0.0101043	E2F8/PLK4/E2F7	3	2.5
GO:0051446	BP	GO:0051446	positive regulation of meiotic cell cycle	4/318	27/18870	0.0010226	0.012437	0.0110406	CDC25A/RAD51AP1/CDC25C/CDC25B	4	1.48148
GO:2000045	BP	GO:2000045	regulation of G1/S transition of mitotic cell cycle	10/318	183/18870	0.00111451	0.0134941	0.0119789	GTSE1/KIF14/STIL/EZH2/E2F1/RRM2/CDC6/INHBA/E2F7/CDKN2A	10	0.546448
GO:0060623	BP	GO:0060623	regulation of chromosome condensation	3/318	13/18870	0.0011961	0.0143532	0.0127416	NCAPG/NCAPH/SMC4	3	2.30769
GO:0090435	BP	GO:0090435	protein localization to nuclear envelope	3/318	13/18870	0.0011961	0.0143532	0.0127416	PLK1/LMNB1/LMNB2	3	2.30769
GO:0031297	BP	GO:0031297	replication fork processing	5/318	49/18870	0.00136838	0.0163478	0.0145123	RAD51/BLM/DONSON/EME1/DNA2	5	1.02041
GO:0030865	BP	GO:0030865	cortical cytoskeleton organization	5/318	50/18870	0.00149975	0.0177257	0.0157355	ANLN/IQGAP3/RACGAP1/ECT2/EHD2	5	1
GO:0045910	BP	GO:0045910	negative regulation of DNA recombination	5/318	50/18870	0.00149975	0.0177257	0.0157355	BLM/POLQ/RMI2/PARPBP/FANCB	5	1
GO:0001833	BP	GO:0001833	inner cell mass cell proliferation	3/318	14/18870	0.00150341	0.0177257	0.0157355	GINS1/CHEK1/GINS4	3	2.14286
GO:0021543	BP	GO:0021543	pallium development	10/318	191/18870	0.00153659	0.0180383	0.0160129	TACC3/KIF14/WDR62/ASPM/EZH2/LRP8/ARHGAP11B/LHX2/ZIC1/SCT	10	0.52356
GO:0001325	BP	GO:0001325	formation of extrachromosomal circular DNA	3/318	15/18870	0.00185594	0.0213235	0.0189293	EXO1/BLM/DNA2	3	2
GO:0034501	BP	GO:0034501	protein localization to kinetochore	3/318	15/18870	0.00185594	0.0213235	0.0189293	TTK/CDK1/AURKB	3	2
GO:0090656	BP	GO:0090656	t-circle formation	3/318	15/18870	0.00185594	0.0213235	0.0189293	EXO1/BLM/DNA2	3	2
GO:0090737	BP	GO:0090737	telomere maintenance via telomere trimming	3/318	15/18870	0.00185594	0.0213235	0.0189293	EXO1/BLM/DNA2	3	2
GO:1903083	BP	GO:1903083	protein localization to condensed chromosome	3/318	15/18870	0.00185594	0.0213235	0.0189293	TTK/CDK1/AURKB	3	2
GO:0007129	BP	GO:0007129	homologous chromosome pairing at meiosis	5/318	53/18870	0.00194964	0.0220642	0.0195868	CCNE1/TRIP13/MND1/CCNE2/BRIP1	5	0.943396
GO:0048146	BP	GO:0048146	positive regulation of fibroblast proliferation	5/318	53/18870	0.00194964	0.0220642	0.0195868	CCNB1/CCNA2/E2F1/CDC6/FN1	5	0.943396
GO:1904645	BP	GO:1904645	response to amyloid-beta	5/318	53/18870	0.00194964	0.0220642	0.0195868	MMP13/MMP12/LRP1/CACNA2D1/MMP3	5	0.943396
GO:0010458	BP	GO:0010458	exit from mitosis	4/318	32/18870	0.00196126	0.0220642	0.0195868	CDCA5/UBE2C/ANLN/UBE2S	4	1.25
GO:0090169	BP	GO:0090169	regulation of spindle assembly	4/318	32/18870	0.00196126	0.0220642	0.0195868	PLK1/SPAG5/STIL/GPSM2	4	1.25
GO:0031109	BP	GO:0031109	microtubule polymerization or depolymerization	8/318	134/18870	0.00198121	0.0221962	0.019704	TPX2/KIF2C/SKA1/SKA3/KIF18A/STMN1/KIF18B/PSRC1	8	0.597015
GO:0046605	BP	GO:0046605	regulation of centrosome cycle	5/318	54/18870	0.00211942	0.0235732	0.0209264	AURKA/WDR62/STIL/PLK4/CCNF	5	0.925926
GO:0032963	BP	GO:0032963	collagen metabolic process	7/318	106/18870	0.00212159	0.0235732	0.0209264	MMP11/INHBA/MMP13/MMP12/ADAMTS14/MMP3/MMP10	7	0.660377
GO:0040020	BP	GO:0040020	regulation of meiotic nuclear division	4/318	33/18870	0.00220251	0.0243721	0.0216356	CDC20/TRIP13/RAD51AP1/FBXO43	4	1.21212
GO:0072698	BP	GO:0072698	protein localization to microtubule cytoskeleton	5/318	55/18870	0.00229974	0.025344	0.0224984	AURKA/FAM83D/TTK/SPAG5/STIL	5	0.909091
GO:0045005	BP	GO:0045005	DNA-templated DNA replication maintenance of fidelity	5/318	56/18870	0.00249096	0.0273398	0.0242701	RAD51/BLM/DONSON/EME1/DNA2	5	0.892857
GO:0009314	BP	GO:0009314	response to radiation	16/318	428/18870	0.00259756	0.0283943	0.0252062	RAD51/AURKB/RAD54L/CDC25A/TICRR/PBK/RAD51AP1/DTL/BLM/FEN1/ECT2/XRCC2/SLC7A11/MME/PDE1B/MMP3	16	0.373832
GO:0007063	BP	GO:0007063	regulation of sister chromatid cohesion	3/318	17/18870	0.00270538	0.0292181	0.0259375	BUB1/FEN1/ESPL1	3	1.76471
GO:0051447	BP	GO:0051447	negative regulation of meiotic cell cycle	3/318	17/18870	0.00270538	0.0292181	0.0259375	TTK/TRIP13/FBXO43	3	1.76471
GO:0090399	BP	GO:0090399	replicative senescence	3/318	17/18870	0.00270538	0.0292181	0.0259375	CHEK1/CDKN2A/MME	3	1.76471
GO:0022412	BP	GO:0022412	cellular process involved in reproduction in multicellular organism	17/318	471/18870	0.00277619	0.0298634	0.0265103	AURKA/PLK1/CCNB2/NDC80/TTK/NCAPH/TRIP13/KIF18A/ASPM/TOP2A/FANCA/INHBA/BRIP1/SLIT3/CDC25B/NDN/PLN	17	0.360934
GO:0031032	BP	GO:0031032	actomyosin structure organization	10/318	208/18870	0.00286663	0.0307139	0.0272653	ANLN/IQGAP3/STMN1/RACGAP1/ECT2/LMOD1/CNN1/ANKRD1/PPM1E/ACTA1	10	0.480769
GO:0071711	BP	GO:0071711	basement membrane organization	4/318	36/18870	0.0030476	0.0325238	0.028872	MMP11/CAV2/LAMA2/NTN4	4	1.11111
GO:0044380	BP	GO:0044380	protein localization to cytoskeleton	5/318	59/18870	0.00313384	0.0333125	0.0295721	AURKA/FAM83D/TTK/SPAG5/STIL	5	0.847458
GO:0007096	BP	GO:0007096	regulation of exit from mitosis	3/318	18/18870	0.00320627	0.0339487	0.030137	CDCA5/UBE2C/ANLN	3	1.66667
GO:2000243	BP	GO:2000243	positive regulation of reproductive process	6/318	86/18870	0.0033213	0.0350293	0.0310962	AURKA/CDC25A/RAD51AP1/CDC25C/INHBA/CDC25B	6	0.697674
GO:0022616	BP	GO:0022616	DNA strand elongation	4/318	37/18870	0.0033723	0.0352915	0.031329	GINS1/MCM4/RFC4/DNA2	4	1.08108
GO:0071312	BP	GO:0071312	cellular response to alkaloid	4/318	37/18870	0.0033723	0.0352915	0.031329	CCNA2/RAD51/CHEK1/BLM	4	1.08108
GO:0071478	BP	GO:0071478	cellular response to radiation	9/318	181/18870	0.00367449	0.0383055	0.0340045	RAD51/AURKB/CDC25A/PBK/RAD51AP1/BLM/ECT2/MME/MMP3	9	0.497238
GO:0051495	BP	GO:0051495	positive regulation of cytoskeleton organization	9/318	184/18870	0.00409283	0.0425025	0.0377303	SPAG5/STIL/PLK4/PSRC1/GPSM2/LMOD1/GSN/SEMA5A/PPM1E	9	0.48913
GO:0045814	BP	GO:0045814	negative regulation of gene expression, epigenetic	7/318	120/18870	0.00424583	0.0439223	0.0389907	CHEK1/EZH2/LMNB1/UHRF1/LMNB2/HELLS/LHX2	7	0.583333
GO:0031100	BP	GO:0031100	animal organ regeneration	5/318	64/18870	0.00445858	0.0459472	0.0407882	AURKA/CCNA2/CDK1/EZH2/TYMS	5	0.78125
GO:0030199	BP	GO:0030199	collagen fibril organization	5/318	65/18870	0.00476489	0.0487318	0.0432602	MMP11/COL11A1/DPT/COMP/ADAMTS14	5	0.769231
GO:1902808	BP	GO:1902808	positive regulation of cell cycle G1/S phase transition	5/318	65/18870	0.00476489	0.0487318	0.0432602	FAM83D/STIL/EZH2/RRM2/CDC6	5	0.769231
GO:0030010	BP	GO:0030010	establishment of cell polarity	8/318	156/18870	0.00502478	0.0511027	0.0453648	PLK1/NDC80/CENPA/SPAG5/MAD2L1/GPSM2/GSN/KIF26B	8	0.512821
GO:0000729	BP	GO:0000729	DNA double-strand break processing	3/318	21/18870	0.00503456	0.0511027	0.0453648	BLM/BRIP1/DNA2	3	1.42857
GO:0051098	BP	GO:0051098	regulation of binding	11/318	262/18870	0.00505684	0.0511366	0.0453949	AURKA/PLK1/HJURP/AURKB/STMN1/E2F1/CDT1/SOX11/POU4F1/LRP1/PLN	11	0.419847
GO:0007163	BP	GO:0007163	establishment or maintenance of cell polarity	10/318	228/18870	0.0054669	0.055077	0.0488929	PLK1/KIF2C/NDC80/CENPA/SPAG5/MAD2L1/GPSM2/GSN/LHX2/KIF26B	10	0.438596
GO:0000083	BP	GO:0000083	regulation of transcription involved in G1/S transition of mitotic cell cycle	3/318	22/18870	0.00575758	0.0575502	0.0510884	E2F1/E2F2/E2F7	3	1.36364
GO:0001832	BP	GO:0001832	blastocyst growth	3/318	22/18870	0.00575758	0.0575502	0.0510884	GINS1/CHEK1/GINS4	3	1.36364
GO:0021987	BP	GO:0021987	cerebral cortex development	7/318	127/18870	0.00577633	0.0575502	0.0510884	TACC3/KIF14/WDR62/ASPM/LRP8/ARHGAP11B/LHX2	7	0.551181
GO:2000573	BP	GO:2000573	positive regulation of DNA biosynthetic process	5/318	69/18870	0.00614032	0.0609517	0.054108	CCNA2/NEK2/AURKB/DSCC1/RFC4	5	0.724638
GO:0006284	BP	GO:0006284	base-excision repair	4/318	44/18870	0.00632253	0.0625305	0.0555095	NEIL3/POLQ/FEN1/DNA2	4	0.909091
GO:0046597	BP	GO:0046597	negative regulation of viral entry into host cell	3/318	23/18870	0.0065396	0.0644414	0.0572058	TRIM59/GSN/LRRC15	3	1.30435
GO:0001701	BP	GO:0001701	in utero embryonic development	14/318	392/18870	0.00695425	0.0682781	0.0606118	CCNB2/CCNB1/NEK2/GINS1/ASF1B/CHEK1/STIL/RRM2/E2F8/PLK4/GINS4/XRCC2/E2F7/PTH1R	14	0.357143
GO:0060706	BP	GO:0060706	cell differentiation involved in embryonic placenta development	3/318	24/18870	0.0073818	0.0722132	0.0641051	E2F8/PLK4/E2F7	3	1.25
GO:0097306	BP	GO:0097306	cellular response to alcohol	6/318	103/18870	0.0079742	0.0777268	0.0689996	RAD51/BLM/LRP8/INHBA/KLF9/AKR1C2	6	0.582524
GO:0060560	BP	GO:0060560	developmental growth involved in morphogenesis	10/318	244/18870	0.00864775	0.0838298	0.0744173	AURKA/SLIT3/LHX2/KIF26B/FGF1/NDN/FN1/DRAXIN/SEMA5A/HOXD13	10	0.409836
GO:0051216	BP	GO:0051216	cartilage development	9/318	207/18870	0.00866452	0.0838298	0.0744173	COL11A1/TYMS/PTH1R/MMP13/BGN/COMP/NKX3-2/CBS/BMP8A	9	0.434783
GO:0051298	BP	GO:0051298	centrosome duplication	5/318	75/18870	0.00869346	0.0838298	0.0744173	NDC80/WDR62/STIL/PLK4/CCNF	5	0.666667
GO:0010212	BP	GO:0010212	response to ionizing radiation	7/318	138/18870	0.00896779	0.0861674	0.0764925	RAD51/RAD54L/TICRR/RAD51AP1/BLM/ECT2/XRCC2	7	0.507246
GO:0006760	BP	GO:0006760	folic acid-containing compound metabolic process	3/318	26/18870	0.00925073	0.0885709	0.0786261	MTHFD2/TYMS/GGH	3	1.15385
GO:1902410	BP	GO:1902410	mitotic cytokinetic process	3/318	27/18870	0.0102793	0.0980706	0.0870592	CEP55/IQGAP3/KIF20A	3	1.11111
GO:0006282	BP	GO:0006282	regulation of DNA repair	9/318	215/18870	0.0109342	0.103952	0.0922799	FOXM1/RAD51/AUNIP/CHEK1/RAD51AP1/POLQ/RMI2/PARPBP/FANCB	9	0.418605
GO:0032272	BP	GO:0032272	negative regulation of protein polymerization	5/318	80/18870	0.0113174	0.107218	0.0951792	STMN1/LMOD1/GSN/TMSB15A/TMSB15B	5	0.625
GO:1903901	BP	GO:1903901	negative regulation of viral life cycle	3/318	28/18870	0.0113715	0.107353	0.0952994	TRIM59/GSN/LRRC15	3	1.07143
GO:0060717	BP	GO:0060717	chorion development	2/318	10/18870	0.0116508	0.109607	0.0973004	E2F8/E2F7	2	2
GO:0007018	BP	GO:0007018	microtubule-based movement	14/318	420/18870	0.0122504	0.114848	0.101953	KIF2C/KIF4A/KIFC1/CENPE/KIF23/KIF14/KIF11/KIF18A/KIF20A/DLGAP5/KIF15/KIF18B/KIF1A/KIF26B	14	0.333333
GO:0097421	BP	GO:0097421	liver regeneration	3/318	29/18870	0.0125281	0.117044	0.103902	AURKA/EZH2/TYMS	3	1.03448
GO:1902117	BP	GO:1902117	positive regulation of organelle assembly	5/318	83/18870	0.0131264	0.122211	0.108489	SPAG5/STIL/PLK4/GPSM2/SDC1	5	0.60241
GO:0070979	BP	GO:0070979	protein K11-linked ubiquitination	3/318	30/18870	0.0137495	0.126323	0.112139	UBE2T/UBE2C/UBE2S	3	1
GO:0001824	BP	GO:0001824	blastocyst development	6/318	116/18870	0.0138248	0.126323	0.112139	NEK2/GINS1/ASF1B/CHEK1/RRM2/GINS4	6	0.517241
GO:0042447	BP	GO:0042447	hormone catabolic process	2/318	11/18870	0.0140827	0.126323	0.112139	HSD17B6/MME	2	1.81818
GO:0051593	BP	GO:0051593	response to folic acid	2/318	11/18870	0.0140827	0.126323	0.112139	TYMS/CBS	2	1.81818
GO:0070601	BP	GO:0070601	centromeric sister chromatid cohesion	2/318	11/18870	0.0140827	0.126323	0.112139	BUB1/BUB1B	2	1.81818
GO:0071492	BP	GO:0071492	cellular response to UV-A	2/318	11/18870	0.0140827	0.126323	0.112139	MME/MMP3	2	1.81818
GO:0072697	BP	GO:0072697	protein localization to cell cortex	2/318	11/18870	0.0140827	0.126323	0.112139	PLK1/GPSM2	2	1.81818
GO:0072711	BP	GO:0072711	cellular response to hydroxyurea	2/318	11/18870	0.0140827	0.126323	0.112139	RAD51/BLM	2	1.81818
GO:0085020	BP	GO:0085020	protein K6-linked ubiquitination	2/318	11/18870	0.0140827	0.126323	0.112139	UBE2T/UBE2S	2	1.81818
GO:1990918	BP	GO:1990918	double-strand break repair involved in meiotic recombination	2/318	11/18870	0.0140827	0.126323	0.112139	RAD51/BRIP1	2	1.81818
GO:2001241	BP	GO:2001241	positive regulation of extrinsic apoptotic signaling pathway in absence of ligand	2/318	11/18870	0.0140827	0.126323	0.112139	INHBA/SRPX	2	1.81818
GO:0051101	BP	GO:0051101	regulation of DNA binding	5/318	85/18870	0.0144351	0.129056	0.114565	HJURP/E2F1/CDT1/SOX11/POU4F1	5	0.588235
GO:0009411	BP	GO:0009411	response to UV	7/318	152/18870	0.0146971	0.130964	0.11626	AURKB/CDC25A/PBK/DTL/FEN1/MME/MMP3	7	0.460526
GO:0042558	BP	GO:0042558	pteridine-containing compound metabolic process	3/318	32/18870	0.016389	0.14556	0.129217	MTHFD2/TYMS/GGH	3	0.9375
GO:0032147	BP	GO:0032147	activation of protein kinase activity	5/318	88/18870	0.016558	0.146046	0.129648	TPX2/KIF14/CLSPN/ECT2/FGF1	5	0.568182
GO:0006534	BP	GO:0006534	cysteine metabolic process	2/318	12/18870	0.0167129	0.146046	0.129648	SLC7A11/CBS	2	1.66667
GO:0016446	BP	GO:0016446	somatic hypermutation of immunoglobulin genes	2/318	12/18870	0.0167129	0.146046	0.129648	EXO1/POLQ	2	1.66667
GO:0072710	BP	GO:0072710	response to hydroxyurea	2/318	12/18870	0.0167129	0.146046	0.129648	RAD51/BLM	2	1.66667
GO:0048675	BP	GO:0048675	axon extension	6/318	121/18870	0.0167142	0.146046	0.129648	SLIT3/LHX2/NDN/FN1/DRAXIN/SEMA5A	6	0.495868
GO:0048145	BP	GO:0048145	regulation of fibroblast proliferation	5/318	89/18870	0.0173092	0.150758	0.13383	CCNB1/CCNA2/E2F1/CDC6/FN1	5	0.561798
GO:0071168	BP	GO:0071168	protein localization to chromatin	4/318	59/18870	0.0174289	0.151312	0.134323	PLK1/CENPA/EZH2/ESCO2	4	0.677966
GO:0001556	BP	GO:0001556	oocyte maturation	3/318	33/18870	0.0178077	0.154105	0.136802	AURKA/TRIP13/CDC25B	3	0.909091
GO:0034644	BP	GO:0034644	cellular response to UV	5/318	90/18870	0.0180827	0.155985	0.138471	AURKB/CDC25A/PBK/MME/MMP3	5	0.555556
GO:0031507	BP	GO:0031507	heterochromatin formation	5/318	91/18870	0.0188787	0.159825	0.141879	EZH2/LMNB1/UHRF1/LMNB2/HELLS	5	0.549451
GO:0060351	BP	GO:0060351	cartilage development involved in endochondral bone morphogenesis	3/318	34/18870	0.0192926	0.159825	0.141879	MMP13/COMP/CBS	3	0.882353
GO:0071539	BP	GO:0071539	protein localization to centrosome	3/318	34/18870	0.0192926	0.159825	0.141879	AURKA/SPAG5/STIL	3	0.882353
GO:1904385	BP	GO:1904385	cellular response to angiotensin	3/318	34/18870	0.0192926	0.159825	0.141879	CDC6/INHBA/BRIP1	3	0.882353
GO:0055008	BP	GO:0055008	cardiac muscle tissue morphogenesis	4/318	61/18870	0.0194722	0.159825	0.141879	COL11A1/POU4F1/MYL3/ANKRD1	4	0.655738
GO:0002024	BP	GO:0002024	diet induced thermogenesis	2/318	13/18870	0.0195341	0.159825	0.141879	BMP8A/SCT	2	1.53846
GO:0002566	BP	GO:0002566	somatic diversification of immune receptors via somatic mutation	2/318	13/18870	0.0195341	0.159825	0.141879	EXO1/POLQ	2	1.53846
GO:0006563	BP	GO:0006563	L-serine metabolic process	2/318	13/18870	0.0195341	0.159825	0.141879	PSAT1/CBS	2	1.53846
GO:0010992	BP	GO:0010992	ubiquitin recycling	2/318	13/18870	0.0195341	0.159825	0.141879	UBE2C/UBE2S	2	1.53846
GO:0033262	BP	GO:0033262	regulation of nuclear cell cycle DNA replication	2/318	13/18870	0.0195341	0.159825	0.141879	CDC7/CDT1	2	1.53846
GO:0034086	BP	GO:0034086	maintenance of sister chromatid cohesion	2/318	13/18870	0.0195341	0.159825	0.141879	BUB1/DSCC1	2	1.53846
GO:0034088	BP	GO:0034088	maintenance of mitotic sister chromatid cohesion	2/318	13/18870	0.0195341	0.159825	0.141879	BUB1/DSCC1	2	1.53846
GO:0051657	BP	GO:0051657	maintenance of organelle location	2/318	13/18870	0.0195341	0.159825	0.141879	ASPM/GPSM2	2	1.53846
GO:0061029	BP	GO:0061029	eyelid development in camera-type eye	2/318	13/18870	0.0195341	0.159825	0.141879	INHBA/SOX11	2	1.53846
GO:0140719	BP	GO:0140719	constitutive heterochromatin formation	2/318	13/18870	0.0195341	0.159825	0.141879	EZH2/HELLS	2	1.53846
GO:1903867	BP	GO:1903867	extraembryonic membrane development	2/318	13/18870	0.0195341	0.159825	0.141879	E2F8/E2F7	2	1.53846
GO:1903909	BP	GO:1903909	regulation of receptor clustering	2/318	13/18870	0.0195341	0.159825	0.141879	GSN/SLC7A11	2	1.53846
GO:0051494	BP	GO:0051494	negative regulation of cytoskeleton organization	7/318	163/18870	0.0207443	0.169005	0.150029	TPX2/STMN1/CCNF/LMOD1/GSN/TMSB15A/TMSB15B	7	0.429448
GO:0021772	BP	GO:0021772	olfactory bulb development	3/318	35/18870	0.0208439	0.169005	0.150029	KIF14/LHX2/ZIC1	3	0.857143
GO:1905508	BP	GO:1905508	protein localization to microtubule organizing center	3/318	35/18870	0.0208439	0.169005	0.150029	AURKA/SPAG5/STIL	3	0.857143
GO:0021766	BP	GO:0021766	hippocampus development	5/318	94/18870	0.0214038	0.173025	0.153598	KIF14/EZH2/LRP8/ZIC1/SCT	5	0.531915
GO:0045860	BP	GO:0045860	positive regulation of protein kinase activity	10/318	282/18870	0.0217504	0.175302	0.155619	TPX2/CENPE/KIF14/EZH2/CLSPN/LRP8/PSRC1/ECT2/CEMIP/FGF1	10	0.35461
GO:0031110	BP	GO:0031110	regulation of microtubule polymerization or depolymerization	5/318	95/18870	0.022292	0.179132	0.159019	TPX2/SKA1/SKA3/STMN1/PSRC1	5	0.526316
GO:0051177	BP	GO:0051177	meiotic sister chromatid cohesion	2/318	14/18870	0.0225392	0.180047	0.159831	BUB1/BUB1B	2	1.42857
GO:0070141	BP	GO:0070141	response to UV-A	2/318	14/18870	0.0225392	0.180047	0.159831	MME/MMP3	2	1.42857
GO:0061351	BP	GO:0061351	neural precursor cell proliferation	7/318	166/18870	0.0226556	0.180443	0.160182	MELK/KIF14/WDR62/ASPM/RACGAP1/SHCBP1/LHX2	7	0.421687
GO:0032984	BP	GO:0032984	protein-containing complex disassembly	9/318	245/18870	0.0235242	0.18681	0.165835	TPX2/KIF2C/KIF18A/STMN1/KIF18B/HMGA1/LMOD1/GSN/SEMA5A	9	0.367347
GO:0051258	BP	GO:0051258	protein polymerization	10/318	286/18870	0.0236899	0.187574	0.166513	TPX2/UBE2C/UBE2S/STMN1/DIAPH3/PSRC1/LMOD1/GSN/TMSB15A/TMSB15B	10	0.34965
GO:0021988	BP	GO:0021988	olfactory lobe development	3/318	37/18870	0.0241461	0.190072	0.16873	KIF14/LHX2/ZIC1	3	0.810811
GO:2000279	BP	GO:2000279	negative regulation of DNA biosynthetic process	3/318	37/18870	0.0241461	0.190072	0.16873	CHEK1/PIF1/ANKRD1	3	0.810811
GO:0007548	BP	GO:0007548	sex differentiation	10/318	288/18870	0.0247051	0.193907	0.172135	CBX2/CENPI/KIF18A/ASPM/FANCA/INHBA/BRIP1/SLIT3/SDC1/HOXD13	10	0.347222
GO:0030837	BP	GO:0030837	negative regulation of actin filament polymerization	4/318	66/18870	0.0252064	0.197267	0.175118	LMOD1/GSN/TMSB15A/TMSB15B	4	0.606061
GO:0009263	BP	GO:0009263	deoxyribonucleotide biosynthetic process	2/318	15/18870	0.0257213	0.197294	0.175142	RRM2/TYMS	2	1.33333
GO:0009265	BP	GO:0009265	2'-deoxyribonucleotide biosynthetic process	2/318	15/18870	0.0257213	0.197294	0.175142	RRM2/TYMS	2	1.33333
GO:0046385	BP	GO:0046385	deoxyribose phosphate biosynthetic process	2/318	15/18870	0.0257213	0.197294	0.175142	RRM2/TYMS	2	1.33333
GO:0048308	BP	GO:0048308	organelle inheritance	2/318	15/18870	0.0257213	0.197294	0.175142	PLK1/CDK1	2	1.33333
GO:0048313	BP	GO:0048313	Golgi inheritance	2/318	15/18870	0.0257213	0.197294	0.175142	PLK1/CDK1	2	1.33333
GO:0070365	BP	GO:0070365	hepatocyte differentiation	2/318	15/18870	0.0257213	0.197294	0.175142	E2F8/E2F7	2	1.33333
GO:0071732	BP	GO:0071732	cellular response to nitric oxide	2/318	15/18870	0.0257213	0.197294	0.175142	CCNA2/MMP3	2	1.33333
GO:0071392	BP	GO:0071392	cellular response to estradiol stimulus	3/318	38/18870	0.025897	0.197519	0.175342	CCNA2/KIF18A/POU4F1	3	0.789474
GO:1990776	BP	GO:1990776	response to angiotensin	3/318	38/18870	0.025897	0.197519	0.175342	CDC6/INHBA/BRIP1	3	0.789474
GO:0048565	BP	GO:0048565	digestive tract development	6/318	134/18870	0.0261111	0.198591	0.176293	TYMS/SOX11/NKX3-2/CLMP/SCT/HOXD13	6	0.447761
GO:0071214	BP	GO:0071214	cellular response to abiotic stimulus	11/318	334/18870	0.0267577	0.202369	0.179647	RAD51/AURKB/CHEK1/CDC25A/PBK/RAD51AP1/BLM/ECT2/MME/ANKRD1/MMP3	11	0.329341
GO:0104004	BP	GO:0104004	cellular response to environmental stimulus	11/318	334/18870	0.0267577	0.202369	0.179647	RAD51/AURKB/CHEK1/CDC25A/PBK/RAD51AP1/BLM/ECT2/MME/ANKRD1/MMP3	11	0.329341
GO:0070828	BP	GO:0070828	heterochromatin organization	5/318	100/18870	0.0270905	0.204314	0.181374	EZH2/LMNB1/UHRF1/LMNB2/HELLS	5	0.5
GO:0046661	BP	GO:0046661	male sex differentiation	7/318	174/18870	0.0283396	0.213139	0.189207	KIF18A/ASPM/FANCA/INHBA/BRIP1/SDC1/HOXD13	7	0.402299
GO:0097305	BP	GO:0097305	response to alcohol	9/318	254/18870	0.0287741	0.214476	0.190395	CDK1/RAD51/BLM/LRP8/INHBA/TYMS/SLIT3/KLF9/AKR1C2	9	0.354331
GO:0006206	BP	GO:0006206	pyrimidine nucleobase metabolic process	2/318	16/18870	0.0290735	0.214476	0.190395	CTPS1/TYMS	2	1.25
GO:0006266	BP	GO:0006266	DNA ligation	2/318	16/18870	0.0290735	0.214476	0.190395	RAD51/TOP2A	2	1.25
GO:0030214	BP	GO:0030214	hyaluronan catabolic process	2/318	16/18870	0.0290735	0.214476	0.190395	HMMR/CEMIP	2	1.25
GO:0046653	BP	GO:0046653	tetrahydrofolate metabolic process	2/318	16/18870	0.0290735	0.214476	0.190395	MTHFD2/TYMS	2	1.25
GO:0072520	BP	GO:0072520	seminiferous tubule development	2/318	16/18870	0.0290735	0.214476	0.190395	KIF18A/BRIP1	2	1.25
GO:1900006	BP	GO:1900006	positive regulation of dendrite development	2/318	16/18870	0.0290735	0.214476	0.190395	EZH2/LRP8	2	1.25
GO:0000266	BP	GO:0000266	mitochondrial fission	3/318	40/18870	0.0295975	0.216567	0.192251	AURKA/MTFR2/DCN	3	0.75
GO:0009069	BP	GO:0009069	serine family amino acid metabolic process	3/318	40/18870	0.0295975	0.216567	0.192251	PSAT1/SLC7A11/CBS	3	0.75
GO:0042307	BP	GO:0042307	positive regulation of protein import into nucleus	3/318	40/18870	0.0295975	0.216567	0.192251	CDK1/ECT2/ZIC1	3	0.75
GO:0071479	BP	GO:0071479	cellular response to ionizing radiation	4/318	70/18870	0.0304532	0.222226	0.197274	RAD51/RAD51AP1/BLM/ECT2	4	0.571429
GO:1990138	BP	GO:1990138	neuron projection extension	7/318	179/18870	0.0323443	0.233398	0.207192	AURKA/SLIT3/LHX2/NDN/FN1/DRAXIN/SEMA5A	7	0.391061
GO:0000712	BP	GO:0000712	resolution of meiotic recombination intermediates	2/318	17/18870	0.0325892	0.233398	0.207192	EME1/TOP2A	2	1.17647
GO:0055119	BP	GO:0055119	relaxation of cardiac muscle	2/318	17/18870	0.0325892	0.233398	0.207192	GSN/PLN	2	1.17647
GO:0097067	BP	GO:0097067	cellular response to thyroid hormone stimulus	2/318	17/18870	0.0325892	0.233398	0.207192	KLF9/THRB	2	1.17647
GO:1902170	BP	GO:1902170	cellular response to reactive nitrogen species	2/318	17/18870	0.0325892	0.233398	0.207192	CCNA2/MMP3	2	1.17647
GO:1903729	BP	GO:1903729	regulation of plasma membrane organization	2/318	17/18870	0.0325892	0.233398	0.207192	GSN/AHNAK	2	1.17647
GO:1904355	BP	GO:1904355	positive regulation of telomere capping	2/318	17/18870	0.0325892	0.233398	0.207192	NEK2/AURKB	2	1.17647
GO:0001889	BP	GO:0001889	liver development	6/318	142/18870	0.033359	0.238279	0.211524	AURKA/EZH2/E2F8/TYMS/E2F7/FGF1	6	0.422535
GO:0050767	BP	GO:0050767	regulation of neurogenesis	12/318	390/18870	0.0334721	0.238455	0.211681	WDR62/ASPM/EZH2/LRP8/XRCC2/SOX11/LHX2/POU4F1/FN1/DRAXIN/MME/SEMA5A	12	0.307692
GO:0030330	BP	GO:0030330	DNA damage response, signal transduction by p53 class mediator	4/318	73/18870	0.03478	0.246473	0.218798	FOXM1/GTSE1/E2F7/ANKRD1	4	0.547945
GO:0055002	BP	GO:0055002	striated muscle cell development	4/318	73/18870	0.03478	0.246473	0.218798	LMOD1/SDC1/ANKRD1/ACTA1	4	0.547945
GO:0006513	BP	GO:0006513	protein monoubiquitination	3/318	43/18870	0.0356422	0.251264	0.223052	UBE2T/DTL/UHRF1	3	0.697674
GO:0007099	BP	GO:0007099	centriole replication	3/318	43/18870	0.0356422	0.251264	0.223052	WDR62/STIL/PLK4	3	0.697674
GO:0060576	BP	GO:0060576	intestinal epithelial cell development	2/318	18/18870	0.0362621	0.252702	0.224328	TYMS/NKX3-2	2	1.11111
GO:0061952	BP	GO:0061952	midbody abscission	2/318	18/18870	0.0362621	0.252702	0.224328	CEP55/KIF20A	2	1.11111
GO:0071371	BP	GO:0071371	cellular response to gonadotropin stimulus	2/318	18/18870	0.0362621	0.252702	0.224328	CCNA2/INHBA	2	1.11111
GO:0060415	BP	GO:0060415	muscle tissue morphogenesis	4/318	74/18870	0.0362975	0.252702	0.224328	COL11A1/POU4F1/MYL3/ANKRD1	4	0.540541
GO:0061008	BP	GO:0061008	hepaticobiliary system development	6/318	145/18870	0.0363817	0.252702	0.224328	AURKA/EZH2/E2F8/TYMS/E2F7/FGF1	6	0.413793
GO:0006936	BP	GO:0006936	muscle contraction	11/318	351/18870	0.0364078	0.252702	0.224328	LMOD1/GSN/NMU/CNN1/COMP/MYL3/CACNA2D1/KCNH2/DES/PLN/ACTA1	11	0.31339
GO:0055123	BP	GO:0055123	digestive system development	6/318	146/18870	0.037427	0.25911	0.230017	TYMS/SOX11/NKX3-2/CLMP/SCT/HOXD13	6	0.410959
GO:0031333	BP	GO:0031333	negative regulation of protein-containing complex assembly	6/318	147/18870	0.0384914	0.265461	0.235655	KIF14/STMN1/LMOD1/GSN/TMSB15A/TMSB15B	6	0.408163
GO:0031398	BP	GO:0031398	positive regulation of protein ubiquitination	5/318	110/18870	0.038541	0.265461	0.235655	PLK1/CDC20/UBE2C/UBE2S/FANCI	5	0.454545
GO:0086003	BP	GO:0086003	cardiac muscle cell contraction	4/318	76/18870	0.0394455	0.271	0.240572	GSN/CACNA2D1/KCNH2/PLN	4	0.526316
GO:0008038	BP	GO:0008038	neuron recognition	3/318	45/18870	0.0399975	0.273312	0.242625	NDN/SEMA5A/IGSF9	3	0.666667
GO:0009148	BP	GO:0009148	pyrimidine nucleoside triphosphate biosynthetic process	2/318	19/18870	0.0400858	0.273312	0.242625	CTPS1/TYMS	2	1.05263
GO:0060602	BP	GO:0060602	branch elongation of an epithelium	2/318	19/18870	0.0400858	0.273312	0.242625	FGF1/HOXD13	2	1.05263
GO:0040029	BP	GO:0040029	epigenetic regulation of gene expression	8/318	229/18870	0.040764	0.277236	0.246108	CHEK1/EZH2/LMNB1/UHRF1/LMNB2/HELLS/LHX2/NDN	8	0.349345
GO:0030308	BP	GO:0030308	negative regulation of cell growth	7/318	189/18870	0.0414502	0.281195	0.249622	INHBA/PSRC1/CDKN2A/SLIT3/GNG4/DRAXIN/SEMA5A	7	0.37037
GO:0008584	BP	GO:0008584	male gonad development	6/318	150/18870	0.0417994	0.282853	0.251094	KIF18A/ASPM/FANCA/INHBA/BRIP1/SDC1	6	0.4
GO:0048483	BP	GO:0048483	autonomic nervous system development	3/318	46/18870	0.0422715	0.284621	0.252663	SOX11/FN1/ACKR3	3	0.652174
GO:0051972	BP	GO:0051972	regulation of telomerase activity	3/318	46/18870	0.0422715	0.284621	0.252663	NEK2/AURKB/PIF1	3	0.652174
GO:0046546	BP	GO:0046546	development of primary male sexual characteristics	6/318	151/18870	0.0429407	0.288408	0.256025	KIF18A/ASPM/FANCA/INHBA/BRIP1/SDC1	6	0.397351
GO:0003417	BP	GO:0003417	growth plate cartilage development	2/318	20/18870	0.0440543	0.292972	0.260077	MMP13/COMP	2	1
GO:0071397	BP	GO:0071397	cellular response to cholesterol	2/318	20/18870	0.0440543	0.292972	0.260077	LRP8/INHBA	2	1
GO:0071731	BP	GO:0071731	response to nitric oxide	2/318	20/18870	0.0440543	0.292972	0.260077	CCNA2/MMP3	2	1
GO:0097154	BP	GO:0097154	GABAergic neuron differentiation	2/318	20/18870	0.0440543	0.292972	0.260077	INHBA/TLX3	2	1
GO:0010824	BP	GO:0010824	regulation of centrosome duplication	3/318	47/18870	0.044609	0.294485	0.26142	STIL/PLK4/CCNF	3	0.638298
GO:0055010	BP	GO:0055010	ventricular cardiac muscle tissue morphogenesis	3/318	47/18870	0.044609	0.294485	0.26142	COL11A1/POU4F1/MYL3	3	0.638298
GO:0090102	BP	GO:0090102	cochlea development	3/318	47/18870	0.044609	0.294485	0.26142	CCNA2/MCM2/CTHRC1	3	0.638298
GO:0098534	BP	GO:0098534	centriole assembly	3/318	48/18870	0.0470096	0.309576	0.274816	WDR62/STIL/PLK4	3	0.625
GO:0048469	BP	GO:0048469	cell maturation	7/318	195/18870	0.047641	0.309611	0.274847	AURKA/TRIP13/KIF14/TYMS/PTH1R/CDC25B/NTN4	7	0.358974
GO:0055001	BP	GO:0055001	muscle cell development	7/318	195/18870	0.047641	0.309611	0.274847	CDK1/LMOD1/CAV2/COMP/SDC1/ANKRD1/ACTA1	7	0.358974
GO:0010833	BP	GO:0010833	telomere maintenance via telomere lengthening	4/318	81/18870	0.0479761	0.309611	0.274847	RAD51/NEK2/AURKB/PIF1	4	0.493827
GO:0048644	BP	GO:0048644	muscle organ morphogenesis	4/318	81/18870	0.0479761	0.309611	0.274847	COL11A1/POU4F1/MYL3/ANKRD1	4	0.493827
GO:0051651	BP	GO:0051651	maintenance of location in cell	8/318	237/18870	0.0481547	0.309611	0.274847	ASPM/GPSM2/GSN/CEMIP/TMSB15A/TMSB15B/PLN/PLCH1	8	0.337553
GO:0007413	BP	GO:0007413	axonal fasciculation	2/318	21/18870	0.0481617	0.309611	0.274847	NDN/SEMA5A	2	0.952381
GO:0009070	BP	GO:0009070	serine family amino acid biosynthetic process	2/318	21/18870	0.0481617	0.309611	0.274847	PSAT1/CBS	2	0.952381
GO:0090141	BP	GO:0090141	positive regulation of mitochondrial fission	2/318	21/18870	0.0481617	0.309611	0.274847	AURKA/DCN	2	0.952381
GO:0106030	BP	GO:0106030	neuron projection fasciculation	2/318	21/18870	0.0481617	0.309611	0.274847	NDN/SEMA5A	2	0.952381
GO:1903429	BP	GO:1903429	regulation of cell maturation	2/318	21/18870	0.0481617	0.309611	0.274847	AURKA/KIF14	2	0.952381
GO:0045137	BP	GO:0045137	development of primary sexual characteristics	8/318	238/18870	0.0491359	0.315124	0.279741	CBX2/KIF18A/ASPM/FANCA/INHBA/BRIP1/SLIT3/SDC1	8	0.336134
GO:0035987	BP	GO:0035987	endodermal cell differentiation	3/318	49/18870	0.0494727	0.315783	0.280327	COL11A1/INHBA/FN1	3	0.612245
GO:0046596	BP	GO:0046596	regulation of viral entry into host cell	3/318	49/18870	0.0494727	0.315783	0.280327	TRIM59/GSN/LRRC15	3	0.612245
GO:0098687	CC	GO:0098687	chromosomal region	55/335	399/19886	4.00624e-34	1.22591e-31	1.00367e-31	CDCA8/AURKA/PLK1/KIF2C/NUF2/SKA1/CDC20/HJURP/CDCA5/NDC80/CENPA/CCNB1/CENPF/BUB1/TTK/CDK1/RAD51/NEK2/NCAPG/AURKB/SKA3/CENPE/SPC24/CENPI/SPAG5/CENPL/KIF18A/OIP5/CHEK1/ERCC6L/SPC25/BUB1B/EZH2/MAD2L1/RAD51AP1/CENPN/BLM/ORC1/CENPU/BIRC5/FEN1/MCM4/ZWINT/PIF1/TOP2A/CENPW/DSCC1/MCM2/CDT1/SMC4/ESCO2/DNA2/SMC1B/HELLS/CENPK	55	1.37845
GO:0000775	CC	GO:0000775	chromosome, centromeric region	44/335	258/19886	2.24524e-31	3.43522e-29	2.81246e-29	CDCA8/AURKA/PLK1/KIF2C/NUF2/SKA1/CDC20/HJURP/CDCA5/NDC80/CENPA/CCNB1/CENPF/BUB1/TTK/NEK2/NCAPG/AURKB/SKA3/CENPE/SPC24/CENPI/SPAG5/CENPL/KIF18A/OIP5/ERCC6L/SPC25/BUB1B/EZH2/MAD2L1/CENPN/CENPU/BIRC5/ZWINT/TOP2A/CENPW/DSCC1/CDT1/SMC4/ESCO2/SMC1B/HELLS/CENPK	44	1.70543
GO:0000793	CC	GO:0000793	condensed chromosome	42/335	281/19886	1.40454e-27	1.43263e-25	1.17292e-25	AURKA/PLK1/KIF2C/NUF2/SKA1/CDC20/HJURP/NDC80/CENPA/CCNB1/CENPF/BUB1/TTK/RAD51/NEK2/NCAPG/AURKB/NCAPH/SKA3/CENPE/SPC24/CENPI/SPAG5/CENPL/KIF18A/CHEK1/ERCC6L/SPC25/BUB1B/MAD2L1/CENPN/BLM/CENPU/BIRC5/MKI67/ZWINT/TOP2A/CENPW/CDT1/SMC4/SMC1B/CENPK	42	1.49466
GO:0000779	CC	GO:0000779	condensed chromosome, centromeric region	34/335	182/19886	8.85067e-26	6.77077e-24	5.54332e-24	AURKA/PLK1/KIF2C/NUF2/SKA1/CDC20/HJURP/NDC80/CENPA/CCNB1/CENPF/BUB1/TTK/NEK2/NCAPG/AURKB/SKA3/CENPE/SPC24/CENPI/SPAG5/CENPL/KIF18A/ERCC6L/SPC25/BUB1B/MAD2L1/CENPN/CENPU/BIRC5/ZWINT/CENPW/CDT1/CENPK	34	1.86813
GO:0005819	CC	GO:0005819	spindle	48/335	431/19886	1.39938e-25	8.5642e-24	7.01163e-24	CDCA8/TPX2/AURKA/PLK1/KIF2C/SKA1/CDC20/KIF4A/KIFC1/CCNB1/FAM83D/CENPF/TTK/PRC1/CDK1/NEK2/AUNIP/AURKB/SKA3/CENPE/CKAP2L/SPAG5/TACC3/KIF23/KIF14/KIF11/KIF18A/KIF20A/DLGAP5/WDR62/NUSAP1/KIF15/ASPM/BUB1B/KIF18B/RACGAP1/MAD2L1/SHCBP1/POC1A/BIRC5/HMMR/CDC6/CDC7/ESPL1/PSRC1/ECT2/GPSM2/CDC25B	48	1.11369
GO:0000776	CC	GO:0000776	kinetochore	32/335	171/19886	2.41546e-24	1.23189e-22	1.00856e-22	AURKA/PLK1/KIF2C/NUF2/SKA1/CDC20/HJURP/NDC80/CCNB1/CENPF/BUB1/TTK/NEK2/AURKB/SKA3/CENPE/SPC24/CENPI/SPAG5/CENPL/KIF18A/ERCC6L/SPC25/BUB1B/MAD2L1/CENPN/CENPU/BIRC5/ZWINT/CENPW/CDT1/CENPK	32	1.87135
GO:0072686	CC	GO:0072686	mitotic spindle	29/335	184/19886	5.54381e-20	2.42344e-18	1.9841e-18	TPX2/AURKA/PLK1/SKA1/KIFC1/FAM83D/PRC1/CDK1/AURKB/SKA3/CENPE/CKAP2L/SPAG5/TACC3/KIF23/KIF11/KIF18A/DLGAP5/WDR62/NUSAP1/ASPM/KIF18B/RACGAP1/MAD2L1/CDC6/CDC7/ESPL1/ECT2/GPSM2	29	1.57609
GO:0000940	CC	GO:0000940	outer kinetochore	12/335	20/19886	4.79302e-17	1.83333e-15	1.50097e-15	PLK1/NUF2/SKA1/NDC80/CCNB1/CENPF/BUB1/SKA3/SPC24/SPC25/BUB1B/ZWINT	12	6
GO:0000922	CC	GO:0000922	spindle pole	24/335	176/19886	2.88403e-15	9.80569e-14	8.02805e-14	TPX2/AURKA/PLK1/CDC20/CCNB1/FAM83D/CENPF/PRC1/NEK2/AUNIP/AURKB/CKAP2L/SPAG5/TACC3/KIF11/DLGAP5/WDR62/ASPM/MAD2L1/POC1A/CDC6/PSRC1/GPSM2/CDC25B	24	1.36364
GO:0005874	CC	GO:0005874	microtubule	35/335	467/19886	1.53688e-13	4.70285e-12	3.85029e-12	TPX2/AURKA/PLK1/KIF2C/SKA1/KIF4A/KIFC1/GTSE1/PRC1/CDK1/NEK2/AURKB/SKA3/CENPE/SPAG5/KIF23/KIF14/KIF11/KIF18A/KIF20A/NUSAP1/KIF15/ASPM/STMN1/KIF18B/RACGAP1/BIRC5/TUBA1C/PSRC1/GAS2L3/KIF1A/KIF26B/FSD1/CLMP/RIBC2	35	0.749465
GO:0030496	CC	GO:0030496	midbody	22/335	204/19886	5.37959e-12	1.4965e-10	1.22521e-10	CDCA8/AURKA/PLK1/KIF4A/CEP55/ANLN/CENPF/PRC1/CDK1/NEK2/AURKB/CENPE/SPAG5/KIF23/KIF14/KIF20A/ASPM/RACGAP1/SHCBP1/BIRC5/PSRC1/ECT2	22	1.07843
GO:0051233	CC	GO:0051233	spindle midzone	11/335	37/19886	1.52299e-11	3.88364e-10	3.17959e-10	CDCA8/AURKA/PLK1/PRC1/AURKB/CENPE/KIF14/KIF18A/KIF18B/RACGAP1/CDC6	11	2.97297
GO:0000228	CC	GO:0000228	nuclear chromosome	21/335	228/19886	3.23716e-10	7.61977e-09	6.23841e-09	PLK1/MCM10/RAD51/NEK2/NCAPG/NCAPH/ORC6/GINS1/CHEK1/CDC45/BLM/ORC1/BIRC5/MCM4/EME1/TOP2A/GINS4/MCM2/SMC4/SMC1B/GINS2	21	0.921053
GO:0005876	CC	GO:0005876	spindle microtubule	13/335	81/19886	9.35556e-10	2.04486e-08	1.67415e-08	AURKA/PLK1/SKA1/KIF4A/PRC1/CDK1/AURKB/SKA3/CENPE/KIF11/KIF18A/KIF18B/PSRC1	13	1.60494
GO:0005871	CC	GO:0005871	kinesin complex	10/335	47/19886	4.79661e-09	9.78508e-08	8.01118e-08	KIF2C/KIFC1/KIF23/KIF14/KIF11/KIF18A/KIF20A/KIF15/KIF18B/KIF1A	10	2.12766
GO:0005875	CC	GO:0005875	microtubule associated complex	16/335	156/19886	9.27168e-09	1.69303e-07	1.38611e-07	CDCA8/AURKA/KIF2C/KIF4A/KIFC1/AURKB/KIF23/KIF14/KIF11/KIF18A/KIF20A/KIF15/KIF18B/LRP8/BIRC5/KIF1A	16	1.02564
GO:0071162	CC	GO:0071162	CMG complex	6/335	11/19886	9.40575e-09	1.69303e-07	1.38611e-07	GINS1/CDC45/MCM4/GINS4/MCM2/GINS2	6	5.45455
GO:0031261	CC	GO:0031261	DNA replication preinitiation complex	6/335	13/19886	3.39529e-08	5.772e-07	4.72561e-07	GINS1/CDC45/MCM4/GINS4/MCM2/GINS2	6	4.61538
GO:0045171	CC	GO:0045171	intercellular bridge	11/335	92/19886	4.19545e-07	6.75687e-06	5.53194e-06	CDCA8/TPX2/SKA1/CEP55/FAM83D/PRC1/CENPE/KIF20A/CDC6/CDC7/EHD2	11	1.19565
GO:0000939	CC	GO:0000939	inner kinetochore	6/335	19/19886	4.92841e-07	7.54046e-06	6.17348e-06	CENPI/CENPL/CENPN/CENPU/CENPW/CENPK	6	3.15789
GO:0005657	CC	GO:0005657	replication fork	9/335	67/19886	1.77762e-06	2.59024e-05	2.12067e-05	MCM10/CHEK1/BLM/DONSON/UHRF1/EME1/PIF1/RFC4/XRCC2	9	1.34328
GO:1990023	CC	GO:1990023	mitotic spindle midzone	5/335	14/19886	2.32693e-06	3.23655e-05	2.6498e-05	PRC1/AURKB/CENPE/KIF18A/KIF18B	5	3.57143
GO:0097431	CC	GO:0097431	mitotic spindle pole	7/335	38/19886	2.91335e-06	3.87602e-05	3.17335e-05	AURKA/PLK1/FAM83D/AURKB/SPAG5/ASPM/GPSM2	7	1.84211
GO:0000307	CC	GO:0000307	cyclin-dependent protein kinase holoenzyme complex	8/335	54/19886	3.16191e-06	4.03144e-05	3.3006e-05	CCNB2/CCNB1/CCNA2/CDK1/CCNE1/CKS2/CCNE2/CCNF	8	1.48148
GO:0000792	CC	GO:0000792	heterochromatin	9/335	79/19886	7.16768e-06	8.77325e-05	7.18277e-05	CENPA/CBX2/EZH2/UHRF1/EME1/HMGA1/ESCO2/CDKN2A/HELLS	9	1.13924
GO:0000794	CC	GO:0000794	condensed nuclear chromosome	9/335	81/19886	8.82177e-06	0.000103825	8.50033e-05	PLK1/RAD51/NEK2/NCAPG/NCAPH/CHEK1/BLM/SMC4/SMC1B	9	1.11111
GO:0000781	CC	GO:0000781	chromosome, telomeric region	12/335	171/19886	3.44924e-05	0.000390914	0.000320047	CDK1/RAD51/CHEK1/EZH2/RAD51AP1/BLM/ORC1/FEN1/MCM4/PIF1/MCM2/DNA2	12	0.701754
GO:0062023	CC	GO:0062023	collagen-containing extracellular matrix	20/335	429/19886	4.41629e-05	0.000482637	0.000395141	COL10A1/COL11A1/DPT/ECM2/ADAMTS5/SRPX/DCN/GPC2/BGN/CTHRC1/FN1/ANGPTL2/LRRC15/LAMA2/APLP1/COMP/CCDC80/PODN/NTN4/MFAP5	20	0.4662
GO:0010369	CC	GO:0010369	chromocenter	4/335	14/19886	6.92878e-05	0.000706736	0.000578614	CDCA8/AURKB/OIP5/ESCO2	4	2.85714
GO:0045120	CC	GO:0045120	pronucleus	4/335	14/19886	6.92878e-05	0.000706736	0.000578614	AURKA/CENPF/CCNA2/EZH2	4	2.85714
GO:0000152	CC	GO:0000152	nuclear ubiquitin ligase complex	6/335	44/19886	8.9929e-05	0.000887686	0.000726761	CDC20/UBE2C/CBX2/RAD51/UBE2S/BUB1B	6	1.36364
GO:0005680	CC	GO:0005680	anaphase-promoting complex	4/335	21/19886	0.000377406	0.00360895	0.00295469	CDC20/UBE2C/UBE2S/BUB1B	4	1.90476
GO:0032153	CC	GO:0032153	cell division site	6/335	72/19886	0.00134193	0.012351	0.0101119	CEP55/ANLN/RACGAP1/PLK4/ECT2/FSD1	6	0.833333
GO:0005814	CC	GO:0005814	centriole	9/335	157/19886	0.00140331	0.012351	0.0101119	AURKA/PLK1/CEP55/WDR62/STIL/POC1A/PLK4/TOP2A/CCNF	9	0.573248
GO:1902554	CC	GO:1902554	serine/threonine protein kinase complex	8/335	128/19886	0.00148244	0.012351	0.0101119	CCNB2/CCNB1/CCNA2/CDK1/CCNE1/CKS2/CCNE2/CCNF	8	0.625
GO:0000800	CC	GO:0000800	lateral element	3/335	14/19886	0.00150246	0.012351	0.0101119	RAD51/BLM/SMC1B	3	2.14286
GO:0031616	CC	GO:0031616	spindle pole centrosome	3/335	14/19886	0.00150246	0.012351	0.0101119	AURKA/AURKB/DLGAP5	3	2.14286
GO:0005721	CC	GO:0005721	pericentric heterochromatin	4/335	30/19886	0.00153378	0.012351	0.0101119	CENPA/EZH2/ESCO2/HELLS	4	1.33333
GO:0032154	CC	GO:0032154	cleavage furrow	5/335	53/19886	0.00194869	0.0152897	0.0125179	CEP55/RACGAP1/PLK4/ECT2/FSD1	5	0.943396
GO:0005881	CC	GO:0005881	cytoplasmic microtubule	7/335	106/19886	0.00212134	0.0162283	0.0132863	KIF2C/GTSE1/KIF18A/KIF18B/TUBA1C/CLMP/RIBC2	7	0.660377
GO:0090543	CC	GO:0090543	Flemming body	4/335	34/19886	0.00246199	0.0179374	0.0146856	CEP55/KIF23/KIF14/RACGAP1	4	1.17647
GO:1990752	CC	GO:1990752	microtubule end	4/335	34/19886	0.00246199	0.0179374	0.0146856	KIF2C/SPAG5/ASPM/KIF18B	4	1.17647
GO:1902911	CC	GO:1902911	protein kinase complex	8/335	148/19886	0.00366178	0.0260582	0.0213342	CCNB2/CCNB1/CCNA2/CDK1/CCNE1/CKS2/CCNE2/CCNF	8	0.540541
GO:0034399	CC	GO:0034399	nuclear periphery	8/335	150/19886	0.00397183	0.0276222	0.0226147	KIF4A/CENPF/LMNB1/BLM/UHRF1/CENPW/LMNB2/RUNX1T1	8	0.533333
GO:0000795	CC	GO:0000795	synaptonemal complex	4/335	40/19886	0.00448312	0.0298225	0.0244161	PLK1/RAD51/BLM/SMC1B	4	1
GO:0099086	CC	GO:0099086	synaptonemal structure	4/335	40/19886	0.00448312	0.0298225	0.0244161	PLK1/RAD51/BLM/SMC1B	4	1
GO:0016363	CC	GO:0016363	nuclear matrix	7/335	128/19886	0.00602315	0.0392146	0.0321055	KIF4A/CENPF/LMNB1/BLM/UHRF1/CENPW/RUNX1T1	7	0.546875
GO:0035371	CC	GO:0035371	microtubule plus-end	3/335	24/19886	0.00737707	0.0470288	0.0385031	KIF2C/SPAG5/KIF18B	3	1.25
GO:0005796	CC	GO:0005796	Golgi lumen	6/335	106/19886	0.00912213	0.0569668	0.0466395	MMP11/DCN/GPC2/BGN/SDC1/OMD	6	0.566038
GO:0070938	CC	GO:0070938	contractile ring	2/335	10/19886	0.0116443	0.0710572	0.0581755	ANLN/PRC1	2	2
GO:0031461	CC	GO:0031461	cullin-RING ubiquitin ligase complex	8/335	181/19886	0.0118429	0.0710572	0.0581755	CDC20/UBE2C/CKS2/UBE2S/BUB1B/DTL/CCNF/ZYG11A	8	0.441989
GO:0000235	CC	GO:0000235	astral microtubule	2/335	11/19886	0.0140747	0.0797568	0.065298	KIF18A/KIF18B	2	1.81818
GO:0005614	CC	GO:0005614	interstitial matrix	2/335	11/19886	0.0140747	0.0797568	0.065298	ECM2/CCDC80	2	1.81818
GO:0005818	CC	GO:0005818	aster	2/335	11/19886	0.0140747	0.0797568	0.065298	KIF18A/KIF18B	2	1.81818
GO:0034451	CC	GO:0034451	centriolar satellite	6/335	118/19886	0.0149271	0.0830492	0.0679935	PLK1/SKA1/SPAG5/TACC3/WDR62/CENPU	6	0.508475
GO:0005652	CC	GO:0005652	nuclear lamina	2/335	12/19886	0.0167035	0.0912725	0.074726	LMNB1/LMNB2	2	1.66667
GO:0005604	CC	GO:0005604	basement membrane	5/335	90/19886	0.0180714	0.0970151	0.0794276	FN1/LAMA2/APLP1/CCDC80/NTN4	5	0.555556
GO:0043240	CC	GO:0043240	Fanconi anaemia nuclear complex	2/335	13/19886	0.0195231	0.103001	0.0843286	FANCA/FANCB	2	1.53846
GO:0043202	CC	GO:0043202	lysosomal lumen	5/335	98/19886	0.0250826	0.128956	0.105578	DCN/GPC2/BGN/SDC1/OMD	5	0.510204
GO:0001741	CC	GO:0001741	XY body	2/335	15/19886	0.0257069	0.128956	0.105578	PLK4/ESCO2	2	1.33333
GO:0072687	CC	GO:0072687	meiotic spindle	2/335	15/19886	0.0257069	0.128956	0.105578	AURKA/ASPM	2	1.33333
GO:0043073	CC	GO:0043073	germ cell nucleus	4/335	68/19886	0.0277369	0.136895	0.112078	AURKA/RAD51/TRIP13/TOP2A	4	0.588235
GO:0042383	CC	GO:0042383	sarcolemma	6/335	141/19886	0.0323688	0.15722	0.128718	AHNAK/BGN/CAV2/LAMA2/CACNA2D1/DES	6	0.425532
GO:0031965	CC	GO:0031965	nuclear membrane	10/335	311/19886	0.0387078	0.185072	0.151521	KPNA2/CENPF/LMNB1/DTL/BRIP1/LMNB2/MRGPRF/CEMIP/NUP210/RETSAT	10	0.321543
GO:0000151	CC	GO:0000151	ubiquitin ligase complex	10/335	314/19886	0.0408704	0.192405	0.157525	CDC20/UBE2C/CBX2/RAD51/CKS2/UBE2S/BUB1B/DTL/CCNF/ZYG11A	10	0.318471
GO:0005901	CC	GO:0005901	caveola	4/335	81/19886	0.0479429	0.216607	0.177339	KIF18A/LRP8/EHD2/CAV2	4	0.493827
GO:0005828	CC	GO:0005828	kinetochore microtubule	2/335	21/19886	0.0481349	0.216607	0.177339	CENPE/KIF18A	2	0.952381
GO:0098644	CC	GO:0098644	complex of collagen trimers	2/335	21/19886	0.0481349	0.216607	0.177339	COL10A1/COL11A1	2	0.952381
GO:0008017	MF	GO:0008017	microtubule binding	29/327	273/18496	9.7801e-15	4.73357e-12	4.27236e-12	PLK1/KIF2C/SKA1/KIF4A/KIFC1/FAM83D/CENPF/GTSE1/PRC1/CENPE/SPC24/SPAG5/KIF23/KIF14/KIF11/KIF18A/KIF20A/DLGAP5/NUSAP1/KIF15/KIF18B/RACGAP1/BIRC5/PSRC1/GAS2L3/KIF1A/KIF26B/FSD1/MAST1	29	1.06227
GO:0015631	MF	GO:0015631	tubulin binding	31/327	379/18496	1.37974e-12	3.33897e-10	3.01364e-10	PLK1/KIF2C/SKA1/KIF4A/KIFC1/FAM83D/CENPF/GTSE1/PRC1/CENPE/SPC24/SPAG5/KIF23/KIF14/KIF11/KIF18A/KIF20A/DLGAP5/NUSAP1/KIF15/STMN1/KIF18B/RACGAP1/BIRC5/PSRC1/GAS2L3/KIF1A/KIF26B/NDN/FSD1/MAST1	31	0.817942
GO:0003777	MF	GO:0003777	microtubule motor activity	13/327	68/18496	1.70235e-10	2.74645e-08	2.47886e-08	KIF2C/KIF4A/KIFC1/CENPE/KIF23/KIF14/KIF11/KIF18A/KIF20A/KIF15/KIF18B/KIF1A/KIF26B	13	1.91176
GO:0017116	MF	GO:0017116	single-stranded DNA helicase activity	8/327	23/18496	3.41063e-09	4.05037e-07	3.65572e-07	RAD51/POLQ/MCM4/PIF1/DSCC1/MCM2/RFC4/DNA2	8	3.47826
GO:0008094	MF	GO:0008094	ATP-dependent activity, acting on DNA	15/327	122/18496	4.18426e-09	4.05037e-07	3.65572e-07	RAD51/ERCC6L/RAD54L/BLM/POLQ/MCM4/PIF1/TOP2A/DSCC1/MCM2/RFC4/XRCC2/BRIP1/DNA2/HELLS	15	1.22951
GO:0140097	MF	GO:0140097	catalytic activity, acting on DNA	20/327	248/18496	1.88827e-08	1.5232e-06	1.37479e-06	RAD51/EXO1/ERCC6L/RAD54L/NEIL3/BLM/POLQ/FEN1/MCM4/EME1/PIF1/TOP2A/DSCC1/MCM2/RFC4/XRCC2/BRIP1/DNA2/DNMT3B/HELLS	20	0.806452
GO:0003678	MF	GO:0003678	DNA helicase activity	10/327	58/18496	6.39806e-08	4.4238e-06	3.99277e-06	RAD51/BLM/POLQ/MCM4/PIF1/DSCC1/MCM2/RFC4/BRIP1/DNA2	10	1.72414
GO:0003774	MF	GO:0003774	cytoskeletal motor activity	13/327	112/18496	9.17883e-08	5.00001e-06	4.51284e-06	KIF2C/KIF4A/KIFC1/CENPE/KIF23/KIF14/KIF11/KIF18A/KIF20A/KIF15/KIF18B/KIF1A/KIF26B	13	1.16071
GO:0016887	MF	GO:0016887	ATP hydrolysis activity	25/327	412/18496	9.29754e-08	5.00001e-06	4.51284e-06	KIF2C/KIFC1/RAD51/TRIP13/KIF23/KIF14/KIF18A/KIF20A/KIF15/ERCC6L/KIF18B/RAD54L/BLM/ORC1/CDC6/MCM4/PIF1/MCM2/RFC4/SMC4/BRIP1/DNA2/KIF1A/SMC1B/ABCG2	25	0.606796
GO:0016538	MF	GO:0016538	cyclin-dependent protein serine/threonine kinase regulator activity	8/327	50/18496	2.46483e-06	0.000119298	0.000107674	CCNB2/CCNB1/CCNA2/CCNE1/CKS2/CCNE2/CDKN2A/CCNF	8	1.6
GO:0004386	MF	GO:0004386	helicase activity	13/327	154/18496	3.63411e-06	0.000159901	0.000144321	RAD51/ERCC6L/RAD54L/BLM/POLQ/MCM4/PIF1/DSCC1/MCM2/RFC4/BRIP1/DNA2/HELLS	13	0.844156
GO:0000217	MF	GO:0000217	DNA secondary structure binding	7/327	39/18496	4.78947e-06	0.000193175	0.000174353	HMGB3/NEIL3/RAD51AP1/BLM/CLSPN/HMGA1/XRCC2	7	1.79487
GO:0003688	MF	GO:0003688	DNA replication origin binding	5/327	16/18496	6.23483e-06	0.000215547	0.000194545	MCM10/CDC45/ORC1/CDC6/MCM2	5	3.125
GO:0008574	MF	GO:0008574	plus-end-directed microtubule motor activity	5/327	16/18496	6.23483e-06	0.000215547	0.000194545	KIF14/KIF11/KIF18A/KIF18B/KIF1A	5	3.125
GO:0003697	MF	GO:0003697	single-stranded DNA binding	11/327	118/18496	7.93018e-06	0.000255881	0.000230949	MCM10/RAD51/RAD54L/CDC45/NEIL3/RAD51AP1/BLM/MCM4/MCM2/SMC4/POU4F1	11	0.932203
GO:0005539	MF	GO:0005539	glycosaminoglycan binding	15/327	240/18496	2.57438e-05	0.000778751	0.000702874	COL11A1/HMMR/ECM2/ADAMTS5/SLIT3/CEMIP/DCN/FGF1/BGN/FN1/APLP1/COMP/CCDC80/SEMA5A/RSPO4	15	0.625
GO:0005201	MF	GO:0005201	extracellular matrix structural constituent	12/327	166/18496	4.08143e-05	0.00116201	0.00104879	COL10A1/COL11A1/DPT/SRPX/DCN/BGN/CTHRC1/FN1/LAMA2/COMP/PODN/MFAP5	12	0.722892
GO:1901681	MF	GO:1901681	sulfur compound binding	15/327	275/18496	0.000120751	0.00324687	0.00293051	COL11A1/RRM2/ECM2/ADAMTS5/SLIT3/FGF1/FN1/APLP1/COMP/LRP1/CBS/CCDC80/SEMA5A/ACBD7/RSPO4	15	0.545455
GO:0004222	MF	GO:0004222	metalloendopeptidase activity	9/327	110/18496	0.000146752	0.00373831	0.00337407	MMP11/ECE2/ADAMTS5/MMP13/MMP12/ADAMTS14/MME/MMP3/MMP10	9	0.818182
GO:0005518	MF	GO:0005518	collagen binding	7/327	68/18496	0.000194775	0.00471356	0.0042543	ECM2/MMP13/FN1/LRRC15/MMP12/COMP/PODN	7	1.02941
GO:0035173	MF	GO:0035173	histone kinase activity	4/327	20/18496	0.000371487	0.00856188	0.00772767	AURKA/BUB1/CDK1/CHEK1	4	2
GO:0050840	MF	GO:0050840	extracellular matrix binding	6/327	55/18496	0.000407866	0.00897305	0.00809877	COL11A1/ADAMTS5/DCN/BGN/LRRC15/NTN4	6	1.09091
GO:0004523	MF	GO:0004523	RNA-DNA hybrid ribonuclease activity	3/327	11/18496	0.000813114	0.0171107	0.0154436	EXO1/FEN1/RNASEH2A	3	2.72727
GO:0008201	MF	GO:0008201	heparin binding	10/327	174/18496	0.00108895	0.0219605	0.0198208	COL11A1/ECM2/ADAMTS5/SLIT3/FGF1/FN1/APLP1/COMP/CCDC80/RSPO4	10	0.574713
GO:0016888	MF	GO:0016888	endodeoxyribonuclease activity, producing 5'-phosphomonoesters	3/327	14/18496	0.00172452	0.0333868	0.0301338	EXO1/FEN1/DNA2	3	2.14286
GO:0106310	MF	GO:0106310	protein serine kinase activity	15/327	361/18496	0.00202258	0.0376511	0.0339826	AURKA/PLK1/MELK/BUB1/TTK/CDK1/NEK2/AURKB/CHEK1/BUB1B/PBK/CIT/PLK4/CDC7/MAST1	15	0.415512
GO:0043394	MF	GO:0043394	proteoglycan binding	4/327	36/18496	0.00361687	0.0591906	0.0534234	FN1/COMP/LRP1/SEMA5A	4	1.11111
GO:0000400	MF	GO:0000400	four-way junction DNA binding	3/327	18/18496	0.00366884	0.0591906	0.0534234	HMGB3/BLM/XRCC2	3	1.66667
GO:0008301	MF	GO:0008301	DNA binding, bending	3/327	18/18496	0.00366884	0.0591906	0.0534234	HMGB3/TOP2A/HMGA1	3	1.66667
GO:0043395	MF	GO:0043395	heparan sulfate proteoglycan binding	3/327	18/18496	0.00366884	0.0591906	0.0534234	COMP/LRP1/SEMA5A	3	1.66667
GO:0004520	MF	GO:0004520	DNA endonuclease activity	4/327	40/18496	0.00531019	0.082409	0.0743796	EXO1/FEN1/EME1/DNA2	4	1
GO:0038024	MF	GO:0038024	cargo receptor activity	5/327	64/18496	0.00544853	0.082409	0.0743796	LRP8/HMMR/LRP1/SDC1/ACKR3	5	0.78125
GO:0008237	MF	GO:0008237	metallopeptidase activity	9/327	185/18496	0.00576224	0.0845128	0.0762784	MMP11/ECE2/ADAMTS5/MMP13/MMP12/ADAMTS14/MME/MMP3/MMP10	9	0.486486
GO:0030021	MF	GO:0030021	extracellular matrix structural constituent conferring compression resistance	3/327	22/18496	0.00657221	0.0908843	0.0820291	DCN/BGN/PODN	3	1.36364
GO:0070182	MF	GO:0070182	DNA polymerase binding	3/327	22/18496	0.00657221	0.0908843	0.0820291	RAD51/FANCI/CDT1	3	1.36364
GO:0016893	MF	GO:0016893	endonuclease activity, active with either ribo- or deoxyribonucleic acids and producing 5'-phosphomonoesters	4/327	43/18496	0.00688057	0.0925054	0.0834923	EXO1/FEN1/RNASEH2A/DNA2	4	0.930233
GO:0019894	MF	GO:0019894	kinesin binding	4/327	44/18496	0.00746527	0.0976538	0.088139	FAM83D/PRC1/KIF18B/LRP8	4	0.909091
GO:0004712	MF	GO:0004712	protein serine/threonine/tyrosine kinase activity	4/327	45/18496	0.00808177	0.101901	0.0919726	AURKA/TTK/AURKB/PBK	4	0.888889
GO:0140612	MF	GO:0140612	DNA damage sensor activity	3/327	24/18496	0.00841606	0.101901	0.0919726	RAD51/UHRF1/XRCC2	3	1.25
GO:0003684	MF	GO:0003684	damaged DNA binding	5/327	71/18496	0.00842159	0.101901	0.0919726	AUNIP/NEIL3/BLM/POLQ/FEN1	5	0.704225
GO:0004674	MF	GO:0004674	protein serine/threonine kinase activity	15/327	427/18496	0.00933387	0.110185	0.0994495	AURKA/PLK1/MELK/BUB1/TTK/CDK1/NEK2/AURKB/CHEK1/BUB1B/PBK/CIT/PLK4/CDC7/MAST1	15	0.351288
GO:0032050	MF	GO:0032050	clathrin heavy chain binding	2/327	10/18496	0.0127676	0.14371	0.129708	CEMIP/LRP1	2	2
GO:0051880	MF	GO:0051880	G-quadruplex DNA binding	2/327	10/18496	0.0127676	0.14371	0.129708	BLM/PIF1	2	2
GO:0003785	MF	GO:0003785	actin monomer binding	3/327	29/18496	0.0142405	0.156646	0.141383	TMSB15A/MYL3/TMSB15B	3	1.03448
GO:0005200	MF	GO:0005200	structural constituent of cytoskeleton	6/327	112/18496	0.0146168	0.157212	0.141895	LMNB1/TUBA1C/LMNB2/INA/DES/ACTA1	6	0.535714
GO:0140666	MF	GO:0140666	annealing activity	2/327	11/18496	0.0154242	0.158836	0.14336	RAD54L/BLM	2	1.81818
GO:0140996	MF	GO:0140996	histone H3 kinase activity	2/327	11/18496	0.0154242	0.158836	0.14336	AURKA/CHEK1	2	1.81818
GO:0019887	MF	GO:0019887	protein kinase regulator activity	9/327	226/18496	0.0194833	0.196457	0.177315	CCNB2/CCNB1/CCNA2/CCNE1/CKS2/CIT/CCNE2/CDKN2A/CCNF	9	0.39823
GO:0045159	MF	GO:0045159	myosin II binding	2/327	13/18496	0.0213718	0.207499	0.187282	GSN/MYL3	2	1.53846
GO:0016891	MF	GO:0016891	RNA endonuclease activity, producing 5'-phosphomonoesters	3/327	34/18496	0.0218646	0.207499	0.187282	EXO1/FEN1/RNASEH2A	3	0.882353
GO:0061631	MF	GO:0061631	ubiquitin conjugating enzyme activity	3/327	34/18496	0.0218646	0.207499	0.187282	UBE2T/UBE2C/UBE2S	3	0.882353
GO:0004536	MF	GO:0004536	DNA nuclease activity	4/327	61/18496	0.0227474	0.211726	0.191097	EXO1/FEN1/EME1/DNA2	4	0.655738
GO:0004519	MF	GO:0004519	endonuclease activity	6/327	125/18496	0.0237531	0.216888	0.195756	EXO1/FEN1/EME1/RNASEH2A/DNA2/RNASE4	6	0.48
GO:0043138	MF	GO:0043138	3'-5' DNA helicase activity	2/327	14/18496	0.0246463	0.216888	0.195756	BLM/MCM2	2	1.42857
GO:0044548	MF	GO:0044548	S100 protein binding	2/327	14/18496	0.0246463	0.216888	0.195756	AHNAK/FGF1	2	1.42857
GO:0140658	MF	GO:0140658	ATP-dependent chromatin remodeler activity	3/327	36/18496	0.0254262	0.219755	0.198344	ERCC6L/RAD54L/HELLS	3	0.833333
GO:0005041	MF	GO:0005041	low-density lipoprotein particle receptor activity	2/327	15/18496	0.0281108	0.238695	0.215438	LRP8/LRP1	2	1.33333
GO:0061575	MF	GO:0061575	cyclin-dependent protein serine/threonine kinase activator activity	2/327	16/18496	0.0317574	0.26501	0.239189	CCNB1/CKS2	2	1.25
GO:0061650	MF	GO:0061650	ubiquitin-like protein conjugating enzyme activity	3/327	40/18496	0.0334252	0.2742	0.247484	UBE2T/UBE2C/UBE2S	3	0.75
GO:0034185	MF	GO:0034185	apolipoprotein binding	2/327	17/18496	0.0355787	0.282512	0.254986	LRP8/LRP1	2	1.17647
GO:0140299	MF	GO:0140299	small molecule sensor activity	3/327	41/18496	0.0356059	0.282512	0.254986	RAD51/UHRF1/XRCC2	3	0.731707
GO:0019207	MF	GO:0019207	kinase regulator activity	9/327	256/18496	0.038894	0.299228	0.270073	CCNB2/CCNB1/CCNA2/CCNE1/CKS2/CIT/CCNE2/CDKN2A/CCNF	9	0.351562
GO:0016894	MF	GO:0016894	endonuclease activity, active with either ribo- or deoxyribonucleic acids and producing 3'-phosphomonoesters	2/327	18/18496	0.0395674	0.299228	0.270073	EME1/RNASE4	2	1.11111
GO:0030228	MF	GO:0030228	lipoprotein particle receptor activity	2/327	18/18496	0.0395674	0.299228	0.270073	LRP8/LRP1	2	1.11111
GO:0004521	MF	GO:0004521	RNA endonuclease activity	4/327	74/18496	0.0420658	0.308483	0.278426	EXO1/FEN1/RNASEH2A/RNASE4	4	0.540541
GO:0017022	MF	GO:0017022	myosin binding	4/327	74/18496	0.0420658	0.308483	0.278426	IQGAP3/GSN/MYL3/ACTA1	4	0.540541
GO:0004303	MF	GO:0004303	estradiol 17-beta-dehydrogenase [NAD(P)] activity	2/327	19/18496	0.0437165	0.311158	0.280841	HSD17B6/AKR1C2	2	1.05263
GO:0008409	MF	GO:0008409	5'-3' exonuclease activity	2/327	19/18496	0.0437165	0.311158	0.280841	EXO1/FEN1	2	1.05263
GO:0140664	MF	GO:0140664	ATP-dependent DNA damage sensor activity	2/327	20/18496	0.048019	0.336829	0.304011	RAD51/XRCC2	2	1

## Sheet: Table S3
Column1	ID	Description	GeneRatio	BgRatio	pvalue	p.adjust	qvalue	geneID	Count
hsa04110	hsa04110	Cell cycle	36/155	158/8538	2.56461e-30	4.48807e-28	4.10337e-28	PLK1/CDC20/CCNB2/CDCA5/NDC80/CCNB1/BUB1/CCNA2/PTTG1/TTK/CDK1/AURKB/CCNE1/ORC6/TRIP13/CHEK1/BUB1B/CDC45/CDC25A/MAD2L1/TICRR/E2F1/CDC25C/ORC1/CDC6/MCM4/CDC7/E2F2/ESPL1/MCM2/CDT1/ESCO2/CCNE2/CDKN2A/SMC1B/CDC25B	36
hsa04114	hsa04114	Oocyte meiosis	15/155	139/8538	2.73362e-08	2.39191e-06	2.18689e-06	AURKA/PLK1/CDC20/CCNB2/CCNB1/BUB1/PTTG1/CDK1/CCNE1/MAD2L1/CDC25C/ESPL1/CCNE2/SMC1B/FBXO43	15
hsa04814	hsa04814	Motor proteins	16/155	197/8538	5.00193e-07	2.31424e-05	2.11588e-05	KIF2C/KIF4A/KIFC1/CENPE/KIF23/KIF14/KIF11/KIF18A/KIF20A/KIF15/KIF18B/TUBA1C/KIF1A/KIF26B/MYL3/ACTA1	16
hsa03460	hsa03460	Fanconi anemia pathway	9/155	55/8538	5.28969e-07	2.31424e-05	2.11588e-05	UBE2T/RAD51/BLM/FANCI/EME1/RMI2/FANCA/BRIP1/FANCB	9
hsa04914	hsa04914	Progesterone-mediated oocyte maturation	11/155	111/8538	4.91734e-06	0.000146326	0.000133784	AURKA/PLK1/CCNB2/CCNB1/BUB1/CCNA2/CDK1/CDC25A/MAD2L1/CDC25C/CDC25B	11
hsa04218	hsa04218	Cellular senescence	13/155	157/8538	5.01689e-06	0.000146326	0.000133784	CCNB2/CCNB1/FOXM1/CCNA2/CDK1/CCNE1/MYBL2/CHEK1/CDC25A/E2F1/E2F2/CCNE2/CDKN2A	13
hsa04115	hsa04115	p53 signaling pathway	9/155	75/8538	7.66804e-06	0.000191701	0.000175269	CCNB2/CCNB1/GTSE1/CDK1/CCNE1/CHEK1/RRM2/CCNE2/CDKN2A	9
hsa04820	hsa04820	Cytoskeleton in muscle cells	15/155	232/8538	1.91582e-05	0.000419086	0.000383165	COL11A1/LMNB1/DIAPH3/LMNB2/LMOD1/DCN/BGN/FN1/LAMA2/COMP/MYL3/SDC1/ANKRD1/DES/ACTA1	15
hsa03030	hsa03030	DNA replication	6/155	36/8538	4.03429e-05	0.000784445	0.000717207	FEN1/MCM4/RNASEH2A/MCM2/RFC4/DNA2	6
hsa03440	hsa03440	Homologous recombination	6/155	41/8538	8.64136e-05	0.00151224	0.00138262	RAD51/RAD54L/BLM/EME1/XRCC2/BRIP1	6
hsa05166	hsa05166	Human T-cell leukemia virus 1 infection	13/155	224/8538	0.000209011	0.00332517	0.00304015	CDC20/CCNB2/CCNA2/PTTG1/CCNE1/CHEK1/BUB1B/MAD2L1/E2F1/E2F2/ESPL1/CCNE2/CDKN2A	13
hsa05222	hsa05222	Small cell lung cancer	7/155	93/8538	0.00145689	0.0212463	0.0194252	CCNE1/CKS2/E2F1/E2F2/CCNE2/FN1/LAMA2	7
hsa05206	hsa05206	MicroRNAs in cancer	13/155	312/8538	0.00435851	0.0586722	0.0536432	CDCA5/CCNE1/KIF23/STMN1/EZH2/CDC25A/E2F1/CDC25C/E2F2/CCNE2/CDKN2A/DNMT3B/CDC25B	13
hsa01523	hsa01523	Antifolate resistance	3/155	30/8538	0.0166418	0.208023	0.190192	TYMS/GGH/ABCG2	3
hsa04512	hsa04512	ECM-receptor interaction	5/155	89/8538	0.0226527	0.264282	0.241629	HMMR/FN1/LAMA2/COMP/SDC1	5
hsa05215	hsa05215	Prostate cancer	5/155	98/8538	0.0326034	0.323732	0.295983	CCNE1/E2F1/E2F2/CCNE2/MMP3	5
hsa05203	hsa05203	Viral carcinogenesis	8/155	205/8538	0.0330011	0.323732	0.295983	CDC20/CCNA2/CDK1/CCNE1/CHEK1/CCNE2/CDKN2A/GSN	8
hsa00670	hsa00670	One carbon pool by folate	3/155	39/8538	0.0332981	0.323732	0.295983	MTHFD2/TYMS/CBS	3
hsa00260	hsa00260	Glycine, serine and threonine metabolism	3/155	41/8538	0.0378416	0.331114	0.302733	PSAT1/MAOA/CBS	3
hsa05219	hsa05219	Bladder cancer	3/155	41/8538	0.0378416	0.331114	0.302733	E2F1/E2F2/CDKN2A	3
hsa05414	hsa05414	Dilated cardiomyopathy	5/155	105/8538	0.0419757	0.344048	0.314558	LAMA2/MYL3/CACNA2D1/DES/PLN	5
hsa05218	hsa05218	Melanoma	4/155	73/8538	0.0433415	0.344048	0.314558	E2F1/E2F2/CDKN2A/FGF1	4
hsa03410	hsa03410	Base excision repair	3/155	44/8538	0.0452178	0.344048	0.314558	NEIL3/FEN1/RFC4	3

## Sheet: Table S4
Column1	name	min	max	diff
R-HSA-1299316	TWIK-releated acid-sensitive K+ channel (TASK)	-0.99275	0.96721	1.95996
R-HSA-8941413	Events associated with phagocytolytic activity of PMN cells	-0.957489	0.9565	1.91399
R-HSA-5263617	Metabolism of ingested MeSeO2H into MeSeH	-0.77754	0.964324	1.74186
R-HSA-2142696	Synthesis of Hepoxilins (HX) and Trioxilins (TrX)	-0.864052	0.795584	1.65964
R-HSA-211994	Sterols are 12-hydroxylated by CYP8B1	-0.707707	0.868035	1.57574
R-HSA-71737	Pyrophosphate hydrolysis	-0.720336	0.745404	1.46574
R-HSA-5652227	Fructose biosynthesis	-0.753303	0.69776	1.45106
R-HSA-1299308	Tandem of pore domain in a weak inwardly rectifying K+ channels (TWIK)	-0.680605	0.740468	1.42107
R-HSA-190374	FGFR1c and Klotho ligand binding and activation	-0.442742	0.944966	1.38771
R-HSA-166020	Transfer of LPS from LBP carrier to CD14	-0.761389	0.580898	1.34229
R-HSA-3000497	Scavenging by Class H Receptors	-0.65784	0.606141	1.26398
R-HSA-2855086	Ficolins bind to repetitive carbohydrate structures on the target cell surface	-0.59229	0.599246	1.19154
R-HSA-888593	Reuptake of GABA	-0.359671	0.830072	1.18974
R-HSA-9636003	NEIL3-mediated resolution of ICLs	-0.450751	0.721266	1.17202
R-HSA-1296346	Tandem pore domain potassium channels	-0.542393	0.621617	1.16401
R-HSA-167826	The fatty acid cycling model	-0.441018	0.718737	1.15976
R-HSA-2395516	Electron transport from NADPH to Ferredoxin	-0.621918	0.520323	1.14224
R-HSA-70688	Proline catabolism	-0.413102	0.721513	1.13461
R-HSA-174362	Transport and synthesis of PAPS	-0.680929	0.4505	1.13143
R-HSA-428359	Insulin-like Growth Factor-2 mRNA Binding Proteins (IGF2BPs/IMPs/VICKZs) bind RNA	-0.629458	0.49655	1.12601
R-HSA-8849175	Threonine catabolism	-0.567969	0.553706	1.12168
R-HSA-211957	Aromatic amines can be N-hydroxylated or N-dealkylated by CYP1A2	-0.489803	0.61038	1.10018
R-HSA-389542	NADPH regeneration	-0.648227	0.451313	1.09954
R-HSA-141333	Biogenic amines are oxidatively deaminated to aldehydes by MAOA and MAOB	-0.522572	0.568897	1.09147
R-HSA-2142770	Synthesis of 15-eicosatetraenoic acid derivatives	-0.457144	0.629578	1.08672
R-HSA-165181	Inhibition of TSC complex formation by PKB	-0.531194	0.555526	1.08672
R-HSA-432030	Transport of glycerol from adipocytes to the liver by Aquaporins	-0.405933	0.641278	1.04721
R-HSA-428559	Proton-coupled neutral amino acid transporters	-0.507092	0.533141	1.04023
R-HSA-350864	Regulation of thyroid hormone activity	-0.0644258	0.970012	1.03444
R-HSA-1483101	Synthesis of PS	-0.550665	0.481637	1.0323
R-HSA-9025106	Biosynthesis of DPAn-6 SPMs	-0.298935	0.731374	1.03031
R-HSA-427652	Sodium-coupled phosphate cotransporters	-0.545101	0.48161	1.02671
R-HSA-5626978	TNFR1-mediated ceramide production	-0.528287	0.494283	1.02257
R-HSA-390666	Serotonin receptors	-0.350418	0.668038	1.01846
R-HSA-209905	Catecholamine biosynthesis	-0.48571	0.518618	1.00433
R-HSA-427601	Multifunctional anion exchangers	-0.340391	0.65942	0.999811
R-HSA-2408550	Metabolism of ingested H2SeO4 and H2SeO3 into H2Se	-0.682299	0.307363	0.989662
R-HSA-6785470	tRNA processing in the mitochondrion	-0.521853	0.457933	0.979786
R-HSA-5221030	TET1,2,3 and TDG demethylate DNA	-0.551492	0.421264	0.972756
R-HSA-163754	Insulin effects increased synthesis of Xylulose-5-Phosphate	-0.422582	0.542466	0.965047
R-HSA-173599	Formation of the active cofactor, UDP-glucuronate	-0.562193	0.392235	0.954428
R-HSA-140179	Amine Oxidase reactions	-0.454899	0.499079	0.953978
R-HSA-8853383	Lysosomal oligosaccharide catabolism	-0.420371	0.526508	0.946879
R-HSA-430039	mRNA decay by 5' to 3' exoribonuclease	-0.603382	0.336549	0.939931
R-HSA-2161541	Abacavir metabolism	-0.490784	0.446295	0.937078
R-HSA-5662702	Melanin biosynthesis	-0.416685	0.511544	0.92823
R-HSA-71032	Propionyl-CoA catabolism	-0.504422	0.408261	0.912684
R-HSA-433692	Proton-coupled monocarboxylate transport	-0.510518	0.399174	0.909692
R-HSA-9619483	Activation of AMPK downstream of NMDARs	-0.586164	0.323396	0.90956
R-HSA-9026395	Biosynthesis of DHA-derived sulfido conjugates	-0.417154	0.486975	0.904129
R-HSA-9026762	Biosynthesis of maresin conjugates in tissue regeneration (MCTR)	-0.417154	0.486975	0.904129
R-HSA-196783	Coenzyme A biosynthesis	-0.511767	0.391928	0.903695
R-HSA-1236973	Cross-presentation of particulate exogenous antigens (phagosomes)	-0.538169	0.34915	0.887319
R-HSA-9014843	Interleukin-33 signaling	-0.138239	0.74328	0.881519
R-HSA-111452	Activation and oligomerization of BAK protein	-0.58222	0.299277	0.881498
R-HSA-75064	mRNA Editing: A to I Conversion	-0.669448	0.209934	0.879382
R-HSA-75102	C6 deamination of adenosine	-0.669448	0.209934	0.879382
R-HSA-77042	Formation of editosomes by ADAR proteins	-0.669448	0.209934	0.879382
R-HSA-156588	Glucuronidation	-0.369283	0.508452	0.877735
R-HSA-5653890	Lactose synthesis	-0.68286	0.193679	0.876539
R-HSA-418217	G beta:gamma signalling through PLC beta	-0.48359	0.392149	0.875738
R-HSA-500657	Presynaptic function of Kainate receptors	-0.48359	0.392149	0.875738
R-HSA-426117	Cation-coupled Chloride cotransporters	-0.336908	0.534249	0.871156
R-HSA-8941237	Invadopodia formation	-0.573614	0.292417	0.866031
R-HSA-5627083	RHO GTPases regulate CFTR trafficking	-0.582643	0.279923	0.862566
R-HSA-163282	Mitochondrial transcription initiation	-0.430386	0.430451	0.860838
R-HSA-9854909	Regulation of MITF-M dependent genes involved in invasion	-0.38925	0.469791	0.859041
R-HSA-72689	Formation of a pool of free 40S subunits	-0.523516	0.331536	0.855052
R-HSA-429593	Inositol transporters	-0.538726	0.310444	0.84917
R-HSA-163210	Formation of ATP by chemiosmotic coupling	-0.37582	0.472327	0.848147
R-HSA-444411	Rhesus glycoproteins mediate ammonium transport	-0.522412	0.323944	0.846356
R-HSA-156902	Peptide chain elongation	-0.517586	0.325929	0.843516
R-HSA-114294	Activation, translocation and oligomerization of BAX	-0.490209	0.352062	0.842271
R-HSA-2243919	Crosslinking of collagen fibrils	-0.363354	0.476187	0.839541
R-HSA-72764	Eukaryotic Translation Termination	-0.516927	0.322046	0.838973
R-HSA-2408557	Selenocysteine synthesis	-0.516402	0.321176	0.837579
R-HSA-72706	GTP hydrolysis and joining of the 60S ribosomal subunit	-0.519746	0.315306	0.835052
R-HSA-156842	Eukaryotic Translation Elongation	-0.51792	0.316954	0.834874
R-HSA-2214320	Anchoring fibril formation	-0.36358	0.470373	0.833953
R-HSA-9730628	Sensory perception of salty taste	-0.192365	0.632891	0.825256
R-HSA-156827	L13a-mediated translational silencing of Ceruloplasmin expression	-0.519292	0.298213	0.817505
R-HSA-173623	Classical antibody-mediated complement activation	-0.41703	0.400364	0.817394
R-HSA-1799339	SRP-dependent cotranslational protein targeting to membrane	-0.520368	0.294645	0.815013
R-HSA-187706	Signalling to p38 via RIT and RIN	-0.450901	0.360069	0.81097
R-HSA-6803544	Ion influx/efflux at host-pathogen interface	-0.547733	0.26045	0.808183
R-HSA-480985	Synthesis of dolichyl-phosphate-glucose	-0.5015	0.29429	0.79579
R-HSA-162699	Synthesis of dolichyl-phosphate mannose	-0.81762	-0.0250009	0.792619
R-HSA-5576894	Phase 1 - inactivation of fast Na+ channels	-0.0498945	0.740336	0.79023
R-HSA-975956	Nonsense Mediated Decay (NMD) independent of the Exon Junction Complex (EJC)	-0.517589	0.272408	0.789998
R-HSA-9759218	Cobalamin (Cbl) metabolism	-0.321095	0.466058	0.787153
R-HSA-75944	Transcription from mitochondrial promoters	-0.38571	0.400681	0.786392
R-HSA-9864848	Complex IV assembly	-0.487902	0.297651	0.785553
R-HSA-72695	Formation of the ternary complex, and subsequently, the 43S complex	-0.514489	0.269364	0.783853
R-HSA-9667769	Acetylcholine inhibits contraction of outer hair cells	-0.248221	0.534765	0.782986
R-HSA-1663150	The activation of arylsulfatases	-0.437804	0.34374	0.781544
R-HSA-75108	Activation, myristolyation of BID and translocation to mitochondria	-0.460812	0.320541	0.781353
R-HSA-72613	Eukaryotic Translation Initiation	-0.508315	0.27165	0.779965
R-HSA-72737	Cap-dependent Translation Initiation	-0.508315	0.27165	0.779965
R-HSA-193993	Mineralocorticoid biosynthesis	-0.330559	0.447224	0.777784
R-HSA-8964315	G beta:gamma signalling through BTK	-0.483074	0.294174	0.777248
R-HSA-72702	Ribosomal scanning and start codon recognition	-0.505462	0.270595	0.776057
R-HSA-9026357	NTF4 activates NTRK2 (TRKB) signaling	-0.179506	0.595814	0.775319
R-HSA-202430	Translocation of ZAP-70 to Immunological synapse	-0.495105	0.275255	0.77036
R-HSA-9840373	Cellular response to mitochondrial stress	-0.521665	0.246802	0.768467
R-HSA-205017	NFG and proNGF binds to p75NTR	-0.223276	0.543202	0.766478
R-HSA-9018681	Biosynthesis of protectins	-0.584151	0.182005	0.766156
R-HSA-6787639	GDP-fucose biosynthesis	-0.426179	0.337467	0.763646
R-HSA-8948700	Competing endogenous RNAs (ceRNAs) regulate PTEN translation	-0.524934	0.236463	0.761397
R-HSA-2142670	Synthesis of epoxy (EET) and dihydroxyeicosatrienoic acids (DHET)	-0.588678	0.170009	0.758687
R-HSA-72649	Translation initiation complex formation	-0.507127	0.251146	0.758273
R-HSA-9017802	Noncanonical activation of NOTCH3	-0.547479	0.209921	0.757401
R-HSA-8948216	Collagen chain trimerization	-0.324003	0.431987	0.75599
R-HSA-1296061	HCN channels	-0.10125	0.653548	0.754798
R-HSA-1300645	Acrosome Reaction and Sperm:Oocyte Membrane Binding	-0.488219	0.264455	0.752674
R-HSA-196843	Vitamin B2 (riboflavin) metabolism	-0.337481	0.414034	0.751515
R-HSA-9839383	TGFBR3 PTM regulation	-0.49553	0.253393	0.748923
R-HSA-426048	Arachidonate production from DAG	-0.487944	0.259535	0.74748
R-HSA-351200	Interconversion of polyamines	-0.486752	0.259764	0.746516
R-HSA-9856872	Malate-aspartate shuttle	-0.440905	0.304775	0.74568
R-HSA-187042	TRKA activation by NGF	-0.222206	0.523421	0.745627
R-HSA-844615	The AIM2 inflammasome	-0.283685	0.461941	0.745626
R-HSA-73930	Abasic sugar-phosphate removal via the single-nucleotide replacement pathway	-0.343999	0.400979	0.744977
R-HSA-964827	Progressive trimming of alpha-1,2-linked mannose residues from Man9/8/7GlcNAc2 to produce Man5GlcNAc2	-0.177442	0.56723	0.744672
R-HSA-9759811	Regulation of CDH11 mRNA translation by microRNAs	-0.527516	0.216899	0.744415
R-HSA-72662	Activation of the mRNA upon binding of the cap-binding complex and eIFs, and subsequent binding to 43S	-0.501016	0.243275	0.744291
R-HSA-434313	Intracellular metabolism of fatty acids regulates insulin secretion	-0.458273	0.284201	0.742473
R-HSA-2142712	Synthesis of 12-eicosatetraenoic acid derivatives	-0.190978	0.549823	0.740801
R-HSA-204626	Hypusine synthesis from eIF5A-lysine	-0.544559	0.195223	0.739782
R-HSA-69478	G2/M DNA replication checkpoint	-0.401703	0.337066	0.738769
R-HSA-844623	The IPAF inflammasome	-0.506024	0.232221	0.738245
R-HSA-9768778	Regulation of NPAS4 mRNA translation	-0.520443	0.217624	0.738067
R-HSA-166665	Terminal pathway of complement	-0.19601	0.539368	0.735378
R-HSA-389397	Orexin and neuropeptides FF and QRFP bind to their respective receptors	-0.144064	0.58964	0.733703
R-HSA-428930	Thromboxane signalling through TP receptor	-0.471229	0.261576	0.732805
R-HSA-198765	Signalling to ERK5	-0.566424	0.163891	0.730315
R-HSA-380095	Tachykinin receptors bind tachykinins	-0.418145	0.307634	0.725779
R-HSA-9851151	MDK and PTN in ALK signaling	-0.40515	0.318472	0.723622
R-HSA-392170	ADP signalling through P2Y purinoceptor 12	-0.477678	0.245557	0.723236
R-HSA-1566977	Fibronectin matrix formation	-0.451009	0.268169	0.719177
R-HSA-2022090	Assembly of collagen fibrils and other multimeric structures	-0.367305	0.351017	0.718322
R-HSA-140342	Apoptosis induced DNA fragmentation	-0.485379	0.232422	0.717801
R-HSA-426496	Post-transcriptional silencing by small RNAs	-0.50687	0.20952	0.716391
R-HSA-629597	Highly calcium permeable nicotinic acetylcholine receptors	-0.223972	0.491988	0.71596
R-HSA-2022923	Dermatan sulfate biosynthesis	-0.235839	0.478464	0.714302
R-HSA-2142816	Synthesis of (16-20)-hydroxyeicosatetraenoic acids (HETE)	-0.569658	0.14416	0.713818
R-HSA-8939256	RUNX1 regulates transcription of genes involved in WNT signaling	-0.49018	0.22238	0.71256
R-HSA-166187	Mitochondrial Uncoupling	-0.214153	0.494999	0.709153
R-HSA-72731	Recycling of eIF2:GDP	-0.522312	0.185543	0.707855
R-HSA-400042	Adrenaline,noradrenaline inhibits insulin secretion	-0.354383	0.352443	0.706825
R-HSA-202040	G-protein activation	-0.392322	0.312973	0.705295
R-HSA-110381	Resolution of AP sites via the single-nucleotide replacement pathway	-0.384518	0.320391	0.704909
R-HSA-166662	Lectin pathway of complement activation	-0.292467	0.410982	0.703448
R-HSA-170145	Phosphorylation of proteins involved in the G2/M transition by Cyclin A:Cdc2 complexes	-0.395954	0.306842	0.702796
R-HSA-2408522	Selenoamino acid metabolism	-0.462474	0.238696	0.70117
R-HSA-9768777	Regulation of NPAS4 gene transcription	-0.55795	0.142289	0.700239
R-HSA-427589	Type II Na+/Pi cotransporters	-0.222434	0.477066	0.6995
R-HSA-9820865	Z-decay: degradation of maternal mRNAs by zygotically expressed factors	-0.485229	0.214085	0.699314
R-HSA-9839406	TGFBR3 regulates activin signaling	-0.189116	0.505812	0.694928
R-HSA-8963676	Intestinal absorption	-0.267868	0.424833	0.692701
R-HSA-8981373	Intestinal hexose absorption	-0.267868	0.424833	0.692701
R-HSA-8931987	RUNX1 regulates estrogen receptor mediated transcription	-0.473314	0.218313	0.691627
R-HSA-9633012	Response of EIF2AK4 (GCN2) to amino acid deficiency	-0.453134	0.237755	0.690889
R-HSA-927802	Nonsense-Mediated Decay (NMD)	-0.47092	0.2156	0.68652
R-HSA-975957	Nonsense Mediated Decay (NMD) enhanced by the Exon Junction Complex (EJC)	-0.47092	0.2156	0.68652
R-HSA-110357	Displacement of DNA glycosylase by APEX1	-0.466114	0.218712	0.684826
R-HSA-6799990	Metal sequestration by antimicrobial proteins	-0.394658	0.284717	0.679375
R-HSA-74217	Purine salvage	-0.57733	0.0927198	0.670049
R-HSA-193681	Ceramide signalling	-0.164243	0.503572	0.667815
R-HSA-419812	Calcitonin-like ligand receptors	-0.193448	0.471373	0.664821
R-HSA-389977	Post-chaperonin tubulin folding pathway	-0.38514	0.274282	0.659422
R-HSA-3000480	Scavenging by Class A Receptors	-0.318842	0.339728	0.65857
R-HSA-433137	Sodium-coupled sulphate, di- and tri-carboxylate transporters	-0.360046	0.297438	0.657485
R-HSA-419771	Opsins	-0.501207	0.150854	0.652062
R-HSA-5661231	Metallothioneins bind metals	-0.305128	0.344719	0.649848
R-HSA-8849473	PTK6 Expression	-0.320376	0.328203	0.648579
R-HSA-71262	Carnitine synthesis	-0.296057	0.35099	0.647047
R-HSA-2393930	Phosphate bond hydrolysis by NUDT proteins	-0.192235	0.454118	0.646353
R-HSA-8943723	Regulation of PTEN mRNA translation	-0.42229	0.222013	0.644303
R-HSA-9013425	RHOT1 GTPase cycle	-0.298572	0.343919	0.642492
R-HSA-5674499	Negative feedback regulation of MAPK pathway	-0.482224	0.157819	0.640043
R-HSA-2514853	Condensation of Prometaphase Chromosomes	-0.419307	0.220167	0.639474
R-HSA-156582	Acetylation	-0.542615	0.0965397	0.639155
R-HSA-8949215	Mitochondrial calcium ion transport	-0.457188	0.180851	0.638039
R-HSA-9629569	Protein hydroxylation	-0.481068	0.156384	0.637452
R-HSA-73621	Pyrimidine catabolism	-0.297711	0.337801	0.635512
R-HSA-173736	Alternative complement activation	-0.216482	0.416757	0.633239
R-HSA-8964046	VLDL clearance	-0.36557	0.266394	0.631964
R-HSA-392851	Prostacyclin signalling through prostacyclin receptor	-0.332901	0.298668	0.631568
R-HSA-6790901	rRNA modification in the nucleus and cytosol	-0.423383	0.208017	0.6314
R-HSA-75109	Triglyceride biosynthesis	-0.405276	0.216881	0.622157
R-HSA-70370	Galactose catabolism	-0.608487	0.0134511	0.621938
R-HSA-194313	VEGF ligand-receptor interactions	-0.419674	0.201998	0.621671
R-HSA-195399	VEGF binds to VEGFR leading to receptor dimerization	-0.419674	0.201998	0.621671
R-HSA-9768759	Regulation of NPAS4 gene expression	-0.502402	0.118648	0.62105
R-HSA-1368071	NR1D1 (REV-ERBA) represses gene expression	-0.417343	0.203231	0.620574
R-HSA-196836	Vitamin C (ascorbate) metabolism	-0.404954	0.215378	0.620333
R-HSA-202427	Phosphorylation of CD3 and TCR zeta chains	-0.396246	0.223131	0.619377
R-HSA-209822	Glycoprotein hormones	-0.216258	0.401628	0.617885
R-HSA-9827857	Specification of primordial germ cells	-0.378989	0.237985	0.616974
R-HSA-1442490	Collagen degradation	-0.337263	0.278974	0.616238
R-HSA-9033807	ABO blood group biosynthesis	-0.145493	0.468514	0.614006
R-HSA-446343	Localization of the PINCH-ILK-PARVIN complex to focal adhesions	-0.451102	0.162575	0.613677
R-HSA-77285	Beta oxidation of myristoyl-CoA to lauroyl-CoA	-0.317905	0.293394	0.6113
R-HSA-844455	The NLRP1 inflammasome	-0.56215	0.0490152	0.611165
R-HSA-71240	Tryptophan catabolism	-0.24497	0.364177	0.609147
R-HSA-1475029	Reversible hydration of carbon dioxide	-0.217817	0.391105	0.608922
R-HSA-9821993	Replacement of protamines by nucleosomes in the male pronucleus	-0.330642	0.277822	0.608464
R-HSA-383280	Nuclear Receptor transcription pathway	-0.454235	0.153456	0.607691
R-HSA-211163	AKT-mediated inactivation of FOXO1A	-0.463362	0.142346	0.605709
R-HSA-3000157	Laminin interactions	-0.283899	0.321457	0.605356
R-HSA-6806664	Metabolism of vitamin K	-0.304742	0.295435	0.600177
R-HSA-389957	Prefoldin mediated transfer of substrate to CCT/TriC	-0.372516	0.225238	0.597754
R-HSA-5660668	CLEC7A/inflammasome pathway	-0.422436	0.174246	0.596682
R-HSA-9711097	Cellular response to starvation	-0.413328	0.183195	0.596523
R-HSA-216083	Integrin cell surface interactions	-0.373276	0.221971	0.595247
R-HSA-9032845	Activated NTRK2 signals through CDK5	-0.358723	0.235374	0.594097
R-HSA-77111	Synthesis of Ketone Bodies	-0.288688	0.303955	0.592642
R-HSA-72165	mRNA Splicing - Minor Pathway	-0.472134	0.120039	0.592173
R-HSA-5389840	Mitochondrial translation elongation	-0.477248	0.11471	0.591958
R-HSA-9820841	M-decay: degradation of maternal mRNAs by maternally stored factors	-0.440158	0.151723	0.591881
R-HSA-8866906	TFAP2 (AP-2) family regulates transcription of other transcription factors	-0.278624	0.31236	0.590984
R-HSA-389958	Cooperation of Prefoldin and TriC/CCT in actin and tubulin folding	-0.371963	0.21751	0.589473
R-HSA-2024101	CS/DS degradation	-0.270325	0.317709	0.588035
R-HSA-429947	Deadenylation of mRNA	-0.450734	0.136054	0.586788
R-HSA-1462054	Alpha-defensins	-0.323637	0.262474	0.58611
R-HSA-9603505	NTRK3 as a dependence receptor	-0.352589	0.233117	0.585705
R-HSA-418592	ADP signalling through P2Y purinoceptor 1	-0.356845	0.228803	0.585648
R-HSA-9013419	RHOT2 GTPase cycle	-0.243389	0.340896	0.584285
R-HSA-5419276	Mitochondrial translation termination	-0.498311	0.085584	0.583895
R-HSA-9749641	Aspirin ADME	-0.223749	0.357752	0.581501
R-HSA-2022870	Chondroitin sulfate biosynthesis	-0.322064	0.258471	0.580535
R-HSA-77595	Processing of Intronless Pre-mRNAs	-0.526714	0.0536891	0.580403
R-HSA-2534343	Interaction With Cumulus Cells And The Zona Pellucida	-0.24448	0.334869	0.579349
R-HSA-964975	Vitamin B6 activation to pyridoxal phosphate	-0.146689	0.432547	0.579236
R-HSA-8964539	Glutamate and glutamine metabolism	-0.301566	0.277193	0.578759
R-HSA-9715370	Miro GTPase Cycle	-0.239879	0.336285	0.576164
R-HSA-1483191	Synthesis of PC	-0.442592	0.131425	0.574017
R-HSA-187024	NGF-independant TRKA activation	-0.328517	0.244129	0.572646
R-HSA-8874081	MET activates PTK2 signaling	-0.393528	0.177896	0.571425
R-HSA-77108	Utilization of Ketone Bodies	-0.208566	0.362037	0.570603
R-HSA-499943	Interconversion of nucleotide di- and triphosphates	-0.425834	0.144044	0.569878
R-HSA-70263	Gluconeogenesis	-0.345718	0.223524	0.569242
R-HSA-1592389	Activation of Matrix Metalloproteinases	-0.259075	0.309138	0.568213
R-HSA-399710	Activation of AMPA receptors	-0.702797	-0.134816	0.567981
R-HSA-199920	CREB phosphorylation	-0.438579	0.129152	0.567731
R-HSA-75892	Platelet Adhesion to exposed collagen	-0.385693	0.18187	0.567564
R-HSA-8849472	PTK6 Down-Regulation	-0.229524	0.337401	0.566924
R-HSA-451326	Activation of kainate receptors upon glutamate binding	-0.280461	0.286262	0.566723
R-HSA-1306955	GRB7 events in ERBB2 signaling	-0.41862	0.147637	0.566257
R-HSA-163841	Gamma carboxylation, hypusinylation, hydroxylation, and arylsulfatase activation	-0.427692	0.137944	0.565636
R-HSA-8941284	RUNX2 regulates chondrocyte maturation	-0.405666	0.157165	0.562831
R-HSA-2022377	Metabolism of Angiotensinogen to Angiotensins	-0.390365	0.171564	0.561929
R-HSA-629587	Highly sodium permeable postsynaptic acetylcholine nicotinic receptors	-0.177031	0.38476	0.561791
R-HSA-68952	DNA replication initiation	-0.511125	0.0504427	0.561568
R-HSA-1679131	Trafficking and processing of endosomal TLR	-0.378273	0.182627	0.560901
R-HSA-425381	Bicarbonate transporters	-0.158979	0.401648	0.560627
R-HSA-426486	Small interfering RNA (siRNA) biogenesis	-0.342627	0.216311	0.558938
R-HSA-2562578	TRIF-mediated programmed cell death	-0.374563	0.184238	0.558802
R-HSA-6791226	Major pathway of rRNA processing in the nucleolus and cytosol	-0.382308	0.175055	0.557364
R-HSA-166786	Creation of C4 and C2 activators	-0.326254	0.228887	0.555142
R-HSA-8964058	HDL remodeling	-0.246399	0.308726	0.555125
R-HSA-170670	Adenylate cyclase inhibitory pathway	-0.0757809	0.478685	0.554466
R-HSA-9729555	Sensory perception of sour taste	-0.0212563	0.533137	0.554393
R-HSA-429914	Deadenylation-dependent mRNA decay	-0.423565	0.130377	0.553942
R-HSA-428890	Role of ABL in ROBO-SLIT signaling	-0.33902	0.213129	0.552149
R-HSA-198933	Immunoregulatory interactions between a Lymphoid and a non-Lymphoid cell	-0.373031	0.176506	0.549537
R-HSA-9706374	FLT3 signaling through SRC family kinases	-0.457393	0.0909954	0.548388
R-HSA-1307965	betaKlotho-mediated ligand binding	0.0708076	0.618847	0.54804
R-HSA-376172	DSCAM interactions	0.14914	0.697084	0.547943
R-HSA-111957	Cam-PDE 1 activation	-0.0558273	0.492032	0.547859
R-HSA-400451	Free fatty acids regulate insulin secretion	-0.290632	0.257036	0.547668
R-HSA-72187	mRNA 3'-end processing	-0.46955	0.0770832	0.546633
R-HSA-110330	Recognition and association of DNA glycosylase with site containing an affected purine	-0.290051	0.254636	0.544686
R-HSA-110331	Cleavage of the damaged purine	-0.290051	0.254636	0.544686
R-HSA-73927	Depurination	-0.290051	0.254636	0.544686
R-HSA-425986	Sodium/Proton exchangers	-0.0451501	0.498928	0.544078
R-HSA-6814122	Cooperation of PDCL (PhLP1) and TRiC/CCT in G-protein beta folding	-0.39359	0.149188	0.542778
R-HSA-73929	Base-Excision Repair, AP Site Formation	-0.296042	0.246518	0.54256
R-HSA-964739	N-glycan trimming and elongation in the cis-Golgi	-0.160278	0.381627	0.541905
R-HSA-8868773	rRNA processing in the nucleus and cytosol	-0.380243	0.16022	0.540463
R-HSA-111932	CaMK IV-mediated phosphorylation of CREB	-0.442728	0.0967808	0.539509
R-HSA-977347	Serine biosynthesis	-0.315609	0.223706	0.539314
R-HSA-9013957	TLR3-mediated TICAM1-dependent programmed cell death	-0.399469	0.139662	0.539131
R-HSA-190840	Microtubule-dependent trafficking of connexons from Golgi to the plasma membrane	-0.319889	0.218822	0.538712
R-HSA-112303	Electric Transmission Across Gap Junctions	-0.165922	0.370874	0.536797
R-HSA-112307	Transmission across Electrical Synapses	-0.165922	0.370874	0.536797
R-HSA-390450	Folding of actin by CCT/TriC	-0.302	0.233265	0.535265
R-HSA-5686938	Regulation of TLR by endogenous ligand	-0.416485	0.118758	0.535244
R-HSA-9031528	NR1H2 & NR1H3 regulate gene expression linked to triglyceride lipolysis in adipose	-0.516334	0.0185069	0.534841
R-HSA-1296041	Activation of G protein gated Potassium channels	-0.37263	0.161973	0.534602
R-HSA-1296059	G protein gated Potassium channels	-0.37263	0.161973	0.534602
R-HSA-997272	Inhibition of voltage gated Ca2+ channels via Gbeta/gamma subunits	-0.37263	0.161973	0.534602
R-HSA-210991	Basigin interactions	-0.355082	0.178885	0.533967
R-HSA-8866910	TFAP2 (AP-2) family regulates transcription of growth factors and their receptors	-0.423993	0.109335	0.533327
R-HSA-71288	Creatine metabolism	-0.230881	0.302376	0.533257
R-HSA-9836573	Mitochondrial RNA degradation	-0.397405	0.135653	0.533058
R-HSA-8964011	HDL clearance	-0.228649	0.302966	0.531615
R-HSA-9841251	Mitochondrial unfolded protein response (UPRmt)	-0.380354	0.151031	0.531385
R-HSA-110328	Recognition and association of DNA glycosylase with site containing an affected pyrimidine	-0.292528	0.238674	0.531202
R-HSA-110329	Cleavage of the damaged pyrimidine	-0.292528	0.238674	0.531202
R-HSA-73928	Depyrimidination	-0.292528	0.238674	0.531202
R-HSA-8951911	RUNX3 regulates RUNX1-mediated transcription	-0.526007	0.00429871	0.530306
R-HSA-392023	Adrenaline signalling through Alpha-2 adrenergic receptor	-0.0256704	0.50451	0.530181
R-HSA-416700	Other semaphorin interactions	-0.277055	0.253113	0.530169
R-HSA-71384	Ethanol oxidation	-0.203132	0.327007	0.530139
R-HSA-5334118	DNA methylation	-0.267642	0.260389	0.528031
R-HSA-392518	Signal amplification	-0.380671	0.146135	0.526806
R-HSA-171306	Packaging Of Telomere Ends	-0.284335	0.242383	0.526718
R-HSA-6804754	Regulation of TP53 Expression	-0.419687	0.106814	0.526501
R-HSA-8964208	Phenylalanine metabolism	-0.493214	0.0323444	0.525559
R-HSA-211728	Regulation of PAK-2p34 activity by PS-GAP/RHG10	-0.336611	0.188607	0.525218
R-HSA-9818025	NFE2L2 regulating TCA cycle genes	-0.512697	0.0120002	0.524697
R-HSA-9732724	IFNG signaling activates MAPKs	-0.480336	0.0442739	0.524609
R-HSA-9754706	Atorvastatin ADME	-0.203854	0.320637	0.524491
R-HSA-8964038	LDL clearance	-0.391947	0.132333	0.52428
R-HSA-420092	Glucagon-type ligand receptors	-0.371271	0.152958	0.52423
R-HSA-8950505	Gene and protein expression by JAK-STAT signaling after Interleukin-12 stimulation	-0.404354	0.119517	0.523872
R-HSA-8857538	PTK6 promotes HIF1A stabilization	-0.410489	0.112185	0.522674
R-HSA-1187000	Fertilization	-0.189419	0.333016	0.522436
R-HSA-416572	Sema4D induced cell migration and growth-cone collapse	-0.365321	0.156583	0.521904
R-HSA-8849470	PTK6 Regulates Cell Cycle	-0.281683	0.239245	0.520928
R-HSA-77352	Beta oxidation of butanoyl-CoA to acetyl-CoA	-0.373583	0.145255	0.518838
R-HSA-163359	Glucagon signaling in metabolic regulation	-0.400838	0.117869	0.518706
R-HSA-111367	SLBP independent Processing of Histone Pre-mRNAs	-0.481477	0.0371947	0.518672
R-HSA-77348	Beta oxidation of octanoyl-CoA to hexanoyl-CoA	-0.383453	0.134282	0.517735
R-HSA-77346	Beta oxidation of decanoyl-CoA to octanoyl-CoA-CoA	-0.382154	0.13342	0.515574
R-HSA-174437	Removal of the Flap Intermediate from the C-strand	-0.378215	0.137047	0.515262
R-HSA-9758890	Transport of RCbl within the body	-0.341362	0.173819	0.515181
R-HSA-73856	RNA Polymerase II Transcription Termination	-0.451035	0.0626281	0.513663
R-HSA-425561	Sodium/Calcium exchangers	-0.280731	0.232892	0.513624
R-HSA-428643	Organic anion transporters	-0.197538	0.315359	0.512897
R-HSA-190377	FGFR2b ligand binding and activation	-0.210982	0.301867	0.512849
R-HSA-5358565	Mismatch repair (MMR) directed by MSH2:MSH6 (MutSalpha)	-0.326383	0.185477	0.51186
R-HSA-392451	G beta:gamma signalling through PI3Kgamma	-0.415421	0.0959941	0.511415
R-HSA-446205	Synthesis of GDP-mannose	-0.504495	0.0065902	0.511085
R-HSA-391160	Signal regulatory protein family interactions	-0.331419	0.179494	0.510913
R-HSA-2892245	POU5F1 (OCT4), SOX2, NANOG repress genes related to differentiation	-0.401618	0.108231	0.509849
R-HSA-2160916	Hyaluronan uptake and degradation	-0.252379	0.257226	0.509606
R-HSA-6803211	TP53 Regulates Transcription of Death Receptors and Ligands	-0.381967	0.127373	0.50934
R-HSA-8875513	MET interacts with TNS proteins	-0.330924	0.178238	0.509162
R-HSA-422085	Synthesis, secretion, and deacylation of Ghrelin	-0.228046	0.280989	0.509035
R-HSA-420499	Class C/3 (Metabotropic glutamate/pheromone receptors)	-0.138966	0.369187	0.508153
R-HSA-170660	Adenylate cyclase activating pathway	0.0669954	0.57425	0.507254
R-HSA-8955332	Carboxyterminal post-translational modifications of tubulin	-0.31676	0.190441	0.507201
R-HSA-69091	Polymerase switching	-0.309673	0.196901	0.506574
R-HSA-69109	Leading Strand Synthesis	-0.309673	0.196901	0.506574
R-HSA-4090294	SUMOylation of intracellular receptors	-0.426663	0.0796864	0.50635
R-HSA-5362798	Release of Hh-Np from the secreting cell	-0.193861	0.312445	0.506306
R-HSA-351143	Agmatine biosynthesis	-0.257312	0.248425	0.505737
R-HSA-196819	Vitamin B1 (thiamin) metabolism	-0.0452609	0.460015	0.505276
R-HSA-209563	Axonal growth stimulation	-0.347781	0.15742	0.505201
R-HSA-5358606	Mismatch repair (MMR) directed by MSH2:MSH3 (MutSbeta)	-0.306815	0.198115	0.50493
R-HSA-8956321	Nucleotide salvage	-0.37154	0.132505	0.504046
R-HSA-5576886	Phase 4 - resting membrane potential	-0.146027	0.357933	0.50396
R-HSA-434316	Fatty Acids bound to GPR40 (FFAR1) regulate insulin secretion	-0.247114	0.255983	0.503097
R-HSA-174414	Processive synthesis on the C-strand of the telomere	-0.370329	0.132618	0.502946
R-HSA-69166	Removal of the Flap Intermediate	-0.357506	0.144058	0.501564
R-HSA-111457	Release of apoptotic factors from the mitochondria	-0.349572	0.151859	0.501431
R-HSA-2559584	Formation of Senescence-Associated Heterochromatin Foci (SAHF)	-0.369627	0.13155	0.501177
R-HSA-69183	Processive synthesis on the lagging strand	-0.3564	0.144544	0.500944
R-HSA-1474290	Collagen formation	-0.251956	0.248595	0.500551
R-HSA-5368286	Mitochondrial translation initiation	-0.457416	0.0427334	0.500149
R-HSA-5358508	Mismatch Repair	-0.314799	0.185132	0.499931
R-HSA-5576890	Phase 3 - rapid repolarisation	-0.262401	0.237301	0.499702
R-HSA-8847453	Synthesis of PIPs in the nucleus	-0.314924	0.184579	0.499502
R-HSA-69560	Transcriptional activation of p53 responsive genes	-0.392968	0.106213	0.499181
R-HSA-69895	Transcriptional activation of cell cycle inhibitor p21	-0.392968	0.106213	0.499181
R-HSA-419037	NCAM1 interactions	-0.1495	0.34927	0.49877
R-HSA-389960	Formation of tubulin folding intermediates by CCT/TriC	-0.360649	0.137912	0.498561
R-HSA-77310	Beta oxidation of lauroyl-CoA to decanoyl-CoA-CoA	-0.311014	0.187218	0.498232
R-HSA-8849468	PTK6 Regulates Proteins Involved in RNA Processing	-0.313865	0.18394	0.497805
R-HSA-110362	POLB-Dependent Long Patch Base Excision Repair	-0.269668	0.226728	0.496396
R-HSA-428543	Inactivation of CDC42 and RAC1	-0.391595	0.104777	0.496372
R-HSA-6814848	Glycerophospholipid catabolism	-0.273941	0.222379	0.49632
R-HSA-9821002	Chromatin modifications during the maternal to zygotic transition (MZT)	-0.280381	0.215433	0.495814
R-HSA-2046105	Linoleic acid (LA) metabolism	-0.243962	0.25184	0.495803
R-HSA-9007892	Interleukin-38 signaling	-0.316388	0.178907	0.495296
R-HSA-74713	IRS activation	-0.282682	0.212441	0.495122
R-HSA-1614517	Sulfide oxidation to sulfate	-0.414066	0.0788902	0.492957
R-HSA-629594	Highly calcium permeable postsynaptic nicotinic acetylcholine receptors	-0.423078	0.0698338	0.492912
R-HSA-75072	mRNA Editing	-0.355547	0.136416	0.491963
R-HSA-1483148	Synthesis of PG	-0.346135	0.144773	0.490908
R-HSA-8964616	G beta:gamma signalling through CDC42	-0.355191	0.135601	0.490792
R-HSA-77588	SLBP Dependent Processing of Replication-Dependent Histone Pre-mRNAs	-0.473983	0.0159606	0.489943
R-HSA-6804115	TP53 regulates transcription of additional cell cycle genes whose exact role in the p53 pathway remain uncertain	-0.410323	0.07929	0.489613
R-HSA-192456	Digestion of dietary lipid	-0.315384	0.173245	0.48863
R-HSA-6798163	Choline catabolism	-0.083986	0.404577	0.488563
R-HSA-9668328	Sealing of the nuclear envelope (NE) by ESCRT-III	-0.419062	0.0691272	0.488189
R-HSA-70635	Urea cycle	-0.107577	0.379888	0.487465
R-HSA-380612	Metabolism of serotonin	0.14073	0.627336	0.486606
R-HSA-9632974	NR1H2 & NR1H3 regulate gene expression linked to gluconeogenesis	-0.327255	0.158697	0.485952
R-HSA-5173214	O-glycosylation of TSR domain-containing proteins	-0.102061	0.382855	0.484916
R-HSA-500753	Pyrimidine biosynthesis	-0.409313	0.0754736	0.484787
R-HSA-5625970	RHO GTPases activate KTN1	-0.385468	0.0988404	0.484308
R-HSA-432040	Vasopressin regulates renal water homeostasis via Aquaporins	-0.34043	0.143454	0.483884
R-HSA-8852405	Signaling by MST1	0.0330969	0.516958	0.483861
R-HSA-113507	E2F-enabled inhibition of pre-replication complex formation	-0.198999	0.284218	0.483217
R-HSA-446210	Synthesis of UDP-N-acetyl-glucosamine	-0.458478	0.0242392	0.482717
R-HSA-75067	Processing of Capped Intronless Pre-mRNA	-0.465934	0.0165877	0.482521
R-HSA-9860276	SLC15A4:TASL-dependent IRF5 activation	-0.421962	0.0600422	0.482004
R-HSA-1296065	Inwardly rectifying K+ channels	-0.32226	0.158583	0.480843
R-HSA-442729	CREB1 phosphorylation through the activation of CaMKII/CaMKK/CaMKIV cascasde	-0.428417	0.0523827	0.4808
R-HSA-9758920	Formation of lateral plate mesoderm	-0.0835958	0.396697	0.480293
R-HSA-156581	Methylation	-0.337736	0.142361	0.480097
R-HSA-448706	Interleukin-1 processing	-0.389291	0.0907554	0.480046
R-HSA-1461973	Defensins	-0.248042	0.231439	0.47948
R-HSA-9793528	Ciprofloxacin ADME	-0.232098	0.247215	0.479313
R-HSA-5368287	Mitochondrial translation	-0.419816	0.0593078	0.479123
R-HSA-77350	Beta oxidation of hexanoyl-CoA to butanoyl-CoA	-0.378613	0.100287	0.4789
R-HSA-9020558	Interleukin-2 signaling	-0.404499	0.0733588	0.477858
R-HSA-74182	Ketone body metabolism	-0.132757	0.345004	0.477761
R-HSA-198693	AKT phosphorylates targets in the nucleus	-0.409444	0.0678258	0.47727
R-HSA-3000484	Scavenging by Class F Receptors	-0.311445	0.165493	0.476938
R-HSA-197264	Nicotinamide salvaging	-0.258698	0.217311	0.476009
R-HSA-2173782	Binding and Uptake of Ligands by Scavenger Receptors	-0.278706	0.197019	0.475725
R-HSA-1362409	Mitochondrial iron-sulfur cluster biogenesis	-0.496361	-0.0218955	0.474466
R-HSA-9634597	GPER1 signaling	-0.399973	0.0742973	0.474271
R-HSA-3134963	DEx/H-box helicases activate type I IFN and inflammatory cytokines production	-0.474618	-0.000368869	0.474249
R-HSA-77305	Beta oxidation of palmitoyl-CoA to myristoyl-CoA	-0.399861	0.0742737	0.474135
R-HSA-77288	mitochondrial fatty acid beta-oxidation of unsaturated fatty acids	-0.353557	0.11985	0.473407
R-HSA-6803529	FGFR2 alternative splicing	-0.429874	0.0429388	0.472813
R-HSA-2022857	Keratan sulfate degradation	-0.302202	0.170197	0.472398
R-HSA-2161522	Abacavir ADME	-0.102991	0.368693	0.471684
R-HSA-5660526	Response to metal ions	-0.235437	0.235935	0.471372
R-HSA-9865881	Complex III assembly	-0.322279	0.147638	0.469916
R-HSA-9843970	Regulation of endogenous retroelements by the Human Silencing Hub (HUSH) complex	-0.30986	0.159607	0.469467
R-HSA-8985586	SLIT2:ROBO1 increases RHOA activity	-0.406468	0.0612545	0.467722
R-HSA-1483226	Synthesis of PI	-0.33259	0.13456	0.46715
R-HSA-8963901	Chylomicron remodeling	-0.294007	0.17205	0.466057
R-HSA-8869496	TFAP2A acts as a transcriptional repressor during retinoic acid induced cell differentiation	-0.354293	0.111541	0.465833
R-HSA-446353	Cell-extracellular matrix interactions	-0.254993	0.21078	0.465773
R-HSA-9020591	Interleukin-12 signaling	-0.369838	0.0952557	0.465094
R-HSA-9755088	Ribavirin ADME	-0.383315	0.0815304	0.464846
R-HSA-5576893	Phase 2 - plateau phase	-0.146954	0.317219	0.464173
R-HSA-8939243	RUNX1 interacts with co-factors whose precise effect on RUNX1 targets is not known	-0.430753	0.0334059	0.464159
R-HSA-191859	snRNP Assembly	-0.380592	0.0828029	0.463395
R-HSA-194441	Metabolism of non-coding RNA	-0.380592	0.0828029	0.463395
R-HSA-1268020	Mitochondrial protein import	-0.288422	0.174767	0.463189
R-HSA-187015	Activation of TRKA receptors	-0.224375	0.237519	0.461893
R-HSA-1251985	Nuclear signaling by ERBB4	-0.36054	0.101114	0.461654
R-HSA-5250924	B-WICH complex positively regulates rRNA expression	-0.325686	0.135814	0.461499
R-HSA-389357	CD28 dependent PI3K/Akt signaling	-0.376359	0.0850711	0.46143
R-HSA-380615	Serotonin clearance from the synaptic cleft	0.0361144	0.497329	0.461215
R-HSA-1296053	Classical Kir channels	0.0397393	0.500904	0.461164
R-HSA-389948	Co-inhibition by PD-1	-0.326486	0.134312	0.460799
R-HSA-139910	Activation of BMF and translocation to mitochondria	-0.311603	0.14912	0.460723
R-HSA-1482922	Acyl chain remodelling of PI	-0.0612777	0.398207	0.459485
R-HSA-198323	AKT phosphorylates targets in the cytosol	-0.355216	0.10401	0.459227
R-HSA-5660489	MTF1 activates gene expression	-0.452019	0.00677431	0.458793
R-HSA-111446	Activation of BIM and translocation to mitochondria	-0.294543	0.163437	0.45798
R-HSA-3301854	Nuclear Pore Complex (NPC) Disassembly	-0.309316	0.148649	0.457965
R-HSA-8964041	LDL remodeling	-0.235118	0.222203	0.457321
R-HSA-190872	Transport of connexons to the plasma membrane	-0.245728	0.210655	0.456383
R-HSA-8854521	Interaction between PHLDA1 and AURKA	-0.182338	0.273566	0.455905
R-HSA-193692	Regulated proteolysis of p75NTR	-0.421832	0.0335153	0.455347
R-HSA-111453	BH3-only proteins associate with and inactivate anti-apoptotic BCL-2 members	-0.373823	0.0815062	0.455329
R-HSA-9013422	RHOBTB1 GTPase cycle	-0.399011	0.0557508	0.454762
R-HSA-9670095	Inhibition of DNA recombination at telomere	-0.323549	0.131027	0.454576
R-HSA-73728	RNA Polymerase I Promoter Opening	-0.257991	0.196465	0.454456
R-HSA-163358	PKA-mediated phosphorylation of key metabolic factors	-0.41538	0.0373108	0.452691
R-HSA-196108	Pregnenolone biosynthesis	-0.375745	0.0765869	0.452332
R-HSA-177128	Conjugation of salicylate with glycine	-0.139138	0.313031	0.452169
R-HSA-5632681	Ligand-receptor interactions	-0.204905	0.247122	0.452027
R-HSA-111448	Activation of NOXA and translocation to mitochondria	-0.387747	0.0641247	0.451871
R-HSA-73884	Base Excision Repair	-0.275382	0.1763	0.451682
R-HSA-9026766	Biosynthesis of protectin and resolvin conjugates in tissue regeneration (PCTR and RCTR)	-0.212907	0.237748	0.450655
R-HSA-380108	Chemokine receptors bind chemokines	-0.257138	0.193015	0.450152
R-HSA-205043	NRIF signals cell death from the nucleus	-0.316677	0.132954	0.449631
R-HSA-9652282	Drug-mediated inhibition of ERBB2 signaling	-0.37797	0.0699687	0.447938
R-HSA-446107	Type I hemidesmosome assembly	-0.311079	0.136724	0.447803
R-HSA-211736	Stimulation of the cell death response by PAK-2p34	-0.365811	0.0819887	0.4478
R-HSA-139915	Activation of PUMA and translocation to mitochondria	-0.382882	0.0647077	0.447589
R-HSA-418359	Reduction of cytosolic Ca++ levels	-0.398477	0.0485934	0.44707
R-HSA-8963896	HDL assembly	-0.40046	0.0453033	0.445763
R-HSA-1660514	Synthesis of PIPs at the Golgi membrane	-0.36301	0.081718	0.444728
R-HSA-5661270	Formation of xylulose-5-phosphate	-0.342028	0.102174	0.444202
R-HSA-110373	Resolution of AP sites via the multiple-nucleotide patch replacement pathway	-0.301246	0.142338	0.443584
R-HSA-1566948	Elastic fibre formation	-0.137623	0.305512	0.443134
R-HSA-6803157	Antimicrobial peptides	-0.273496	0.169512	0.443008
R-HSA-9761174	Formation of intermediate mesoderm	-0.313659	0.128413	0.442072
R-HSA-113418	Formation of the Early Elongation Complex	-0.447995	-0.00596905	0.442026
R-HSA-418597	G alpha (z) signalling events	-0.333384	0.108503	0.441887
R-HSA-3000178	ECM proteoglycans	-0.284635	0.157205	0.44184
R-HSA-5620971	Pyroptosis	-0.397229	0.0441435	0.441373
R-HSA-445717	Aquaporin-mediated transport	-0.330998	0.109846	0.440844
R-HSA-420597	Nectin/Necl trans heterodimerization	-0.19375	0.247079	0.440829
R-HSA-947581	Molybdenum cofactor biosynthesis	-0.0777932	0.362519	0.440312
R-HSA-381676	Glucagon-like Peptide-1 (GLP1) regulates insulin secretion	-0.362464	0.0778368	0.440301
R-HSA-112311	Neurotransmitter clearance	-0.194614	0.245208	0.439822
R-HSA-8849474	PTK6 Activates STAT3	-0.259689	0.180051	0.43974
R-HSA-8875878	MET promotes cell motility	-0.328847	0.110724	0.439571
R-HSA-1482798	Acyl chain remodeling of CL	-0.324201	0.11527	0.43947
R-HSA-606279	Deposition of new CENPA-containing nucleosomes at the centromere	-0.331063	0.107562	0.438625
R-HSA-774815	Nucleosome assembly	-0.331063	0.107562	0.438625
R-HSA-73614	Pyrimidine salvage	-0.279051	0.15926	0.438311
R-HSA-5621480	Dectin-2 family	-0.397095	0.0409198	0.438015
R-HSA-8949275	RUNX3 Regulates Immune Response and Cell Migration	-0.433599	0.00350372	0.437103
R-HSA-194306	Neurophilin interactions with VEGF and VEGFR	-0.37669	0.0596463	0.436336
R-HSA-159763	Transport of gamma-carboxylated protein precursors from the endoplasmic reticulum to the Golgi apparatus	0.00620808	0.441239	0.435031
R-HSA-977444	GABA B receptor activation	-0.302163	0.132686	0.434849
R-HSA-991365	Activation of GABAB receptors	-0.302163	0.132686	0.434849
R-HSA-9027283	Erythropoietin activates STAT5	-0.334367	0.0984882	0.432855
R-HSA-8866907	Activation of the TFAP2 (AP-2) family of transcription factors	-0.331986	0.100797	0.432783
R-HSA-2408508	Metabolism of ingested SeMet, Sec, MeSec into H2Se	-0.323402	0.108794	0.432195
R-HSA-68616	Assembly of the ORC complex at the origin of replication	-0.260482	0.171463	0.431945
R-HSA-5690714	CD22 mediated BCR regulation	-0.336162	0.0948896	0.431051
R-HSA-2161517	Abacavir transmembrane transport	0.0233755	0.454047	0.430671
R-HSA-2168880	Scavenging of heme from plasma	-0.197048	0.233599	0.430647
R-HSA-2142845	Hyaluronan metabolism	-0.147852	0.282786	0.430637
R-HSA-1236977	Endosomal/Vacuolar pathway	-0.267009	0.163627	0.430636
R-HSA-3000471	Scavenging by Class B Receptors	-0.390861	0.039473	0.430334
R-HSA-74259	Purine catabolism	-0.0810666	0.349145	0.430212
R-HSA-5676934	Protein repair	-0.439168	-0.00918421	0.429984
R-HSA-622323	Presynaptic nicotinic acetylcholine receptors	0.0473385	0.477275	0.429936
R-HSA-450520	HuR (ELAVL1) binds and stabilizes mRNA	-0.343559	0.0863271	0.429886
R-HSA-427359	SIRT1 negatively regulates rRNA expression	-0.249672	0.180178	0.42985
R-HSA-9854311	Maturation of TCA enzymes and regulation of TCA cycle	-0.398518	0.0313048	0.429823
R-HSA-72086	mRNA Capping	-0.461545	-0.0319309	0.429614
R-HSA-196780	Biotin transport and metabolism	-0.276701	0.152614	0.429315
R-HSA-209543	p75NTR recruits signalling complexes	-0.3259	0.103404	0.429304
R-HSA-112412	SOS-mediated signalling	-0.435281	-0.00599358	0.429287
R-HSA-399956	CRMPs in Sema3A signaling	-0.319231	0.110012	0.429243
R-HSA-5627117	RHO GTPases Activate ROCKs	-0.310047	0.119172	0.42922
R-HSA-444473	Formyl peptide receptors bind formyl peptides and many other ligands	-0.355419	0.0735027	0.428922
R-HSA-3214858	RMTs methylate histone arginines	-0.320132	0.106649	0.426781
R-HSA-877300	Interferon gamma signaling	-0.400961	0.025448	0.426409
R-HSA-70268	Pyruvate metabolism	-0.356008	0.0702941	0.426302
R-HSA-8963888	Chylomicron assembly	-0.277753	0.148179	0.425932
R-HSA-1650814	Collagen biosynthesis and modifying enzymes	-0.193636	0.232143	0.42578
R-HSA-9825895	Regulation of MITF-M-dependent genes involved in DNA replication, damage repair and senescence	-0.200506	0.224475	0.42498
R-HSA-68911	G2 Phase	-0.319104	0.105724	0.424828
R-HSA-8866423	VLDL assembly	-0.285109	0.139427	0.424536
R-HSA-212300	PRC2 methylates histones and DNA	-0.284745	0.139467	0.424212
R-HSA-8949613	Cristae formation	-0.245636	0.178476	0.424112
R-HSA-112409	RAF-independent MAPK1/3 activation	-0.304098	0.118889	0.422987
R-HSA-390466	Chaperonin-mediated protein folding	-0.354726	0.0674241	0.42215
R-HSA-1810476	RIP-mediated NFkB activation via ZBP1	-0.440381	-0.0185842	0.421797
R-HSA-8847993	ERBB2 Activates PTK6 Signaling	-0.361244	0.0605261	0.42177
R-HSA-109703	PKB-mediated events	-0.299059	0.122654	0.421714
R-HSA-165160	PDE3B signalling	-0.299059	0.122654	0.421714
R-HSA-9022707	MECP2 regulates transcription factors	-0.354954	0.0666963	0.42165
R-HSA-73843	5-Phosphoribose 1-diphosphate biosynthesis	-0.150205	0.271199	0.421404
R-HSA-8934903	Receptor Mediated Mitophagy	-0.399459	0.0218465	0.421305
R-HSA-400685	Sema4D in semaphorin signaling	-0.346234	0.0749768	0.421211
R-HSA-417957	P2Y receptors	-0.306492	0.114575	0.421066
R-HSA-163615	PKA activation	-0.378261	0.0418927	0.420153
R-HSA-9013507	NOTCH3 Activation and Transmission of Signal to the Nucleus	-0.365665	0.0543582	0.420023
R-HSA-171319	Telomere Extension By Telomerase	-0.358346	0.0614806	0.419826
R-HSA-437239	Recycling pathway of L1	-0.339745	0.079885	0.41963
R-HSA-452723	Transcriptional regulation of pluripotent stem cells	-0.31546	0.103503	0.418963
R-HSA-159740	Gamma-carboxylation of protein precursors	0.00363722	0.422045	0.418408
R-HSA-8850843	Phosphate bond hydrolysis by NTPDase proteins	-0.15621	0.26127	0.41748
R-HSA-211979	Eicosanoids	-0.0211975	0.395844	0.417041
R-HSA-2046104	alpha-linolenic (omega3) and linoleic (omega6) acid metabolism	-0.293003	0.124035	0.417038
R-HSA-2046106	alpha-linolenic acid (ALA) metabolism	-0.293003	0.124035	0.417038
R-HSA-181431	Acetylcholine binding and downstream events	-0.270042	0.146776	0.416817
R-HSA-622327	Postsynaptic nicotinic acetylcholine receptors	-0.270042	0.146776	0.416817
R-HSA-70895	Branched-chain amino acid catabolism	-0.327669	0.0888482	0.416517
R-HSA-8951936	RUNX3 regulates p14-ARF	-0.353531	0.0621526	0.415683
R-HSA-204174	Regulation of pyruvate dehydrogenase (PDH) complex	-0.316769	0.0987151	0.415484
R-HSA-203927	MicroRNA (miRNA) biogenesis	-0.383644	0.0317996	0.415443
R-HSA-1251932	PLCG1 events in ERBB2 signaling	-0.344819	0.0701396	0.414959
R-HSA-937039	IRAK1 recruits IKK complex	-0.333044	0.0818108	0.414855
R-HSA-975144	IRAK1 recruits IKK complex upon TLR7/8 or 9 stimulation	-0.333044	0.0818108	0.414855
R-HSA-6804760	Regulation of TP53 Activity through Methylation	-0.343987	0.0697683	0.413755
R-HSA-5651801	PCNA-Dependent Long Patch Base Excision Repair	-0.310742	0.102527	0.413268
R-HSA-391251	Protein folding	-0.343312	0.0695921	0.412904
R-HSA-2995383	Initiation of Nuclear Envelope (NE) Reformation	-0.304231	0.108664	0.412896
R-HSA-445355	Smooth Muscle Contraction	-0.305734	0.106743	0.412477
R-HSA-397795	G-protein beta:gamma signalling	-0.36831	0.0440943	0.412404
R-HSA-447115	Interleukin-12 family signaling	-0.343146	0.0692271	0.412373
R-HSA-6804114	TP53 Regulates Transcription of Genes Involved in G2 Cell Cycle Arrest	-0.306711	0.10539	0.412101
R-HSA-6804759	Regulation of TP53 Activity through Association with Co-factors	-0.35916	0.0525485	0.411709
R-HSA-901032	ER Quality Control Compartment (ERQC)	-0.307493	0.103794	0.411287
R-HSA-2672351	Stimuli-sensing channels	-0.264177	0.146262	0.410439
R-HSA-1358803	Downregulation of ERBB2:ERBB3 signaling	-0.356328	0.0539242	0.410253
R-HSA-3299685	Detoxification of Reactive Oxygen Species	-0.313767	0.0964394	0.410206
R-HSA-9816359	Maternal to zygotic transition (MZT)	-0.338113	0.0720769	0.41019
R-HSA-9690406	Transcriptional regulation of testis differentiation	-0.214513	0.195556	0.410069
R-HSA-8941332	RUNX2 regulates genes involved in cell migration	-0.445996	-0.03605	0.409946
R-HSA-9013408	RHOG GTPase cycle	-0.33029	0.0793146	0.409604
R-HSA-9717207	Sensory perception of sweet, bitter, and umami (glutamate) taste	-0.164586	0.244628	0.409214
R-HSA-193697	p75NTR regulates axonogenesis	-0.26173	0.147316	0.409046
R-HSA-190370	FGFR1b ligand binding and activation	-0.215293	0.193721	0.409014
R-HSA-9927354	Co-stimulation by ICOS	-0.189349	0.219621	0.40897
R-HSA-159236	Transport of Mature mRNA derived from an Intron-Containing Transcript	-0.367067	0.041807	0.408874
R-HSA-164378	PKA activation in glucagon signalling	-0.369871	0.0388864	0.408758
R-HSA-193048	Androgen biosynthesis	-0.154033	0.253947	0.40798
R-HSA-1169092	Activation of RAS in B cells	-0.446404	-0.0389517	0.407452
R-HSA-140834	Extrinsic Pathway of Fibrin Clot Formation	-0.0634734	0.343071	0.406545
R-HSA-5666185	RHO GTPases Activate Rhotekin and Rhophilins	-0.322475	0.0838572	0.406332
R-HSA-9839397	TGFBR3 regulates FGF2 signaling	-0.082714	0.323549	0.406263
R-HSA-73933	Resolution of Abasic Sites (AP sites)	-0.278334	0.12784	0.406174
R-HSA-9640463	Wax biosynthesis	0.0366746	0.442102	0.405427
R-HSA-390651	Dopamine receptors	0.140217	0.545623	0.405406
R-HSA-15869	Metabolism of nucleotides	-0.323002	0.0819843	0.404987
R-HSA-9027277	Erythropoietin activates Phospholipase C gamma (PLCG)	-0.290932	0.113855	0.404787
R-HSA-166663	Initial triggering of complement	-0.182814	0.221881	0.404694
R-HSA-8866911	TFAP2 (AP-2) family regulates transcription of cell cycle factors	-0.412206	-0.00777821	0.404427
R-HSA-75896	Plasmalogen biosynthesis	0.240815	0.645177	0.404362
R-HSA-2730905	Role of LAT2/NTAL/LAB on calcium mobilization	-0.326108	0.0772518	0.40336
R-HSA-9645460	Alpha-protein kinase 1 signaling pathway	-0.307297	0.095942	0.403239
R-HSA-417973	Adenosine P1 receptors	0.0318093	0.43495	0.403141
R-HSA-112126	ALKBH3 mediated reversal of alkylation damage	-0.431051	-0.0280262	0.403024
R-HSA-2173789	TGF-beta receptor signaling activates SMADs	-0.329415	0.0735049	0.40292
R-HSA-2299718	Condensation of Prophase Chromosomes	-0.255643	0.14685	0.402493
R-HSA-1474228	Degradation of the extracellular matrix	-0.231842	0.170381	0.402223
R-HSA-1660516	Synthesis of PIPs at the early endosome membrane	-0.350426	0.0514506	0.401877
R-HSA-112313	Neurotransmitter uptake and metabolism In glial cells	0.0686405	0.47013	0.40149
R-HSA-210455	Astrocytic Glutamate-Glutamine Uptake And Metabolism	0.0686405	0.47013	0.40149
R-HSA-2173788	Downregulation of TGF-beta receptor signaling	-0.342131	0.0586485	0.40078
R-HSA-2029481	FCGR activation	-0.303896	0.0967776	0.400673
R-HSA-5620922	BBSome-mediated cargo-targeting to cilium	-0.271476	0.129156	0.400632
R-HSA-174411	Polymerase switching on the C-strand of the telomere	-0.319139	0.0809384	0.400077
R-HSA-975574	Reactions specific to the hybrid N-glycan synthesis pathway	0.286291	0.686058	0.399767
R-HSA-5223345	Miscellaneous transport and binding events	-0.265506	0.134259	0.399766
R-HSA-157579	Telomere Maintenance	-0.31551	0.0842527	0.399762
R-HSA-72202	Transport of Mature Transcript to Cytoplasm	-0.367282	0.032267	0.399549
R-HSA-9913351	Formation of the dystrophin-glycoprotein complex (DGC)	-0.147454	0.252019	0.399473
R-HSA-6785631	ERBB2 Regulates Cell Motility	-0.353924	0.0454588	0.399383
R-HSA-156587	Amino Acid conjugation	0.0728888	0.472166	0.399277
R-HSA-159424	Conjugation of carboxylic acids	0.0728888	0.472166	0.399277
R-HSA-177135	Conjugation of benzoate with glycine	0.0728888	0.472166	0.399277
R-HSA-1963640	GRB2 events in ERBB2 signaling	-0.363044	0.0356291	0.398673
R-HSA-6806942	MET Receptor Activation	-0.245363	0.152739	0.398102
R-HSA-6803204	TP53 Regulates Transcription of Genes Involved in Cytochrome C Release	-0.373064	0.025006	0.39807
R-HSA-416482	G alpha (12/13) signalling events	-0.301962	0.0959288	0.397891
R-HSA-5578749	Transcriptional regulation by small RNAs	-0.302008	0.0952638	0.397272
R-HSA-418457	cGMP effects	0.086584	0.483727	0.397143
R-HSA-380972	Energy dependent regulation of mTOR by LKB1-AMPK	-0.304368	0.0927148	0.397083
R-HSA-211935	Fatty acids	0.0770789	0.473993	0.396915
R-HSA-193634	Axonal growth inhibition (RHOA activation)	-0.27922	0.117632	0.396852
R-HSA-977443	GABA receptor activation	-0.263275	0.133525	0.3968
R-HSA-983170	Antigen Presentation: Folding, assembly and peptide loading of class I MHC	-0.290466	0.106241	0.396707
R-HSA-6791312	TP53 Regulates Transcription of Cell Cycle Genes	-0.331843	0.0645283	0.396371
R-HSA-2980767	Activation of NIMA Kinases NEK9, NEK6, NEK7	-0.299731	0.0962385	0.39597
R-HSA-140837	Intrinsic Pathway of Fibrin Clot Formation	-0.208867	0.186963	0.39583
R-HSA-432047	Passive transport by Aquaporins	-0.335115	0.0606036	0.395719
R-HSA-211958	Miscellaneous substrates	0.0926151	0.488293	0.395678
R-HSA-8939245	RUNX1 regulates transcription of genes involved in BCR signaling	-0.303713	0.0916683	0.395382
R-HSA-9013418	RHOBTB2 GTPase cycle	-0.344891	0.0500667	0.394958
R-HSA-391906	Leukotriene receptors	0.252967	0.647576	0.394609
R-HSA-399955	SEMA3A-Plexin repulsion signaling by inhibiting Integrin adhesion	-0.371778	0.0221549	0.393933
R-HSA-446199	Synthesis of Dolichyl-phosphate	0.0239958	0.417824	0.393828
R-HSA-9012546	Interleukin-18 signaling	-0.230189	0.163599	0.393788
R-HSA-141405	Inhibition of the proteolytic activity of APC/C required for the onset of anaphase by mitotic spindle checkpoint components	-0.339484	0.0540526	0.393537
R-HSA-141430	Inactivation of APC/C via direct inhibition of the APC/C complex	-0.339484	0.0540526	0.393537
R-HSA-174430	Telomere C-strand synthesis initiation	-0.335541	0.0579529	0.393494
R-HSA-2465910	MASTL Facilitates Mitotic Progression	-0.283025	0.110425	0.393451
R-HSA-1483213	Synthesis of PE	-0.295833	0.0972592	0.393092
R-HSA-430116	GP1b-IX-V activation signalling	-0.212436	0.180356	0.392792
R-HSA-9708296	tRNA-derived small RNA (tsRNA or tRNA-related fragment, tRF) biogenesis	-0.23329	0.159312	0.392602
R-HSA-189200	Cellular hexose transport	-0.103388	0.289046	0.392434
R-HSA-5607763	CLEC7A (Dectin-1) induces NFAT activation	-0.487847	-0.0957495	0.392097
R-HSA-209560	NF-kB is activated and signals survival	-0.346064	0.0455725	0.391637
R-HSA-2129379	Molecules associated with elastic fibres	-0.0983417	0.292824	0.391165
R-HSA-879415	Advanced glycosylation endproduct receptor signaling	-0.342663	0.0480483	0.390711
R-HSA-9014325	TICAM1,TRAF6-dependent induction of TAK1 complex	-0.306955	0.0836582	0.390614
R-HSA-1433617	Regulation of signaling by NODAL	-0.0184762	0.371951	0.390427
R-HSA-5656169	Termination of translesion DNA synthesis	-0.30686	0.0831414	0.390002
R-HSA-5576892	Phase 0 - rapid depolarisation	-0.185044	0.204318	0.389361
R-HSA-418885	DCC mediated attractive signaling	-0.347722	0.0415586	0.389281
R-HSA-1461957	Beta defensins	-0.147129	0.241406	0.388535
R-HSA-9926550	Regulation of MITF-M-dependent genes involved in extracellular matrix, focal adhesion and epithelial-to-mesenchymal transition	-0.417831	-0.0294769	0.388354
R-HSA-1222556	ROS and RNS production in phagocytes	-0.220754	0.167451	0.388205
R-HSA-9758881	Uptake of dietary cobalamins into enterocytes	0.236962	0.625135	0.388173
R-HSA-8979227	Triglyceride metabolism	-0.366258	0.0217663	0.388024
R-HSA-167060	NGF processing	-0.127296	0.26042	0.387715
R-HSA-9036866	Expression and Processing of Neurotrophins	-0.127296	0.26042	0.387715
R-HSA-983189	Kinesins	-0.179436	0.208184	0.38762
R-HSA-8963684	Tyrosine catabolism	-0.347309	0.0398912	0.3872
R-HSA-1368082	RORA activates gene expression	-0.381044	0.00613663	0.38718
R-HSA-5696400	Dual Incision in GG-NER	-0.286167	0.100938	0.387105
R-HSA-176417	Phosphorylation of Emi1	-0.299694	0.0873049	0.386999
R-HSA-444821	Relaxin receptors	0.222729	0.609507	0.386779
R-HSA-456926	Thrombin signalling through proteinase activated receptors (PARs)	-0.34939	0.0371381	0.386528
R-HSA-6803205	TP53 regulates transcription of several additional cell death genes whose specific roles in p53-dependent apoptosis remain uncertain	-0.326207	0.0602581	0.386465
R-HSA-901042	Calnexin/calreticulin cycle	-0.316184	0.0699635	0.386147
R-HSA-804914	Transport of fatty acids	-0.257076	0.128516	0.385592
R-HSA-2025928	Calcineurin activates NFAT	-0.317609	0.0677722	0.385381
R-HSA-8963898	Plasma lipoprotein assembly	-0.330909	0.0543081	0.385217
R-HSA-611105	Respiratory electron transport	-0.276625	0.108525	0.385149
R-HSA-111931	PKA-mediated phosphorylation of CREB	-0.362424	0.022499	0.384923
R-HSA-445095	Interaction between L1 and Ankyrins	-0.120968	0.263082	0.38405
R-HSA-8964026	Chylomicron clearance	-0.231745	0.152035	0.383779
R-HSA-163560	Triglyceride catabolism	-0.367168	0.0162222	0.38339
R-HSA-9925561	Developmental Lineage of Pancreatic Acinar Cells	-0.0967218	0.286479	0.383201
R-HSA-9707564	Cytoprotection by HMOX1	-0.334983	0.048141	0.383124
R-HSA-4419969	Depolymerization of the Nuclear Lamina	-0.325089	0.0577663	0.382855
R-HSA-193639	p75NTR signals via NF-kB	-0.338641	0.0441974	0.382838
R-HSA-1963642	PI3K events in ERBB2 signaling	-0.33341	0.0493367	0.382747
R-HSA-1237112	Methionine salvage pathway	-0.371754	0.0106131	0.382367
R-HSA-9717189	Sensory perception of taste	-0.127716	0.254553	0.382269
R-HSA-975578	Reactions specific to the complex N-glycan synthesis pathway	-0.151673	0.230233	0.381906
R-HSA-4615885	SUMOylation of DNA replication proteins	-0.293032	0.0884999	0.381531
R-HSA-389359	CD28 dependent Vav1 pathway	-0.353865	0.0271962	0.381061
R-HSA-2179392	EGFR Transactivation by Gastrin	-0.341541	0.039517	0.381058
R-HSA-5250913	Positive epigenetic regulation of rRNA expression	-0.315841	0.0652168	0.381058
R-HSA-111463	SMAC (DIABLO) binds to IAPs	-0.336505	0.0443793	0.380884
R-HSA-111464	SMAC(DIABLO)-mediated dissociation of IAP:caspase complexes	-0.336505	0.0443793	0.380884
R-HSA-110314	Recognition of DNA damage by PCNA-containing replication complex	-0.303114	0.0773189	0.380433
R-HSA-8849469	PTK6 Regulates RTKs and Their Effectors AKT1 and DOK1	-0.306021	0.0742419	0.380263
R-HSA-159227	Transport of the SLBP independent Mature mRNA	-0.317444	0.0627778	0.380222
R-HSA-157858	Gap junction trafficking and regulation	-0.281997	0.0979596	0.379956
R-HSA-209952	Peptide hormone biosynthesis	-0.088557	0.29123	0.379787
R-HSA-933543	NF-kB activation through FADD/RIP-1 pathway mediated by caspase-8 and -10	-0.428249	-0.0492516	0.378997
R-HSA-111995	phospho-PLA2 pathway	-0.502623	-0.123992	0.378631
R-HSA-1250342	PI3K events in ERBB4 signaling	-0.097091	0.281525	0.378616
R-HSA-159230	Transport of the SLBP Dependant Mature mRNA	-0.323319	0.0551969	0.378515
R-HSA-937042	IRAK2 mediated activation of TAK1 complex	-0.306445	0.0716219	0.378067
R-HSA-5696397	Gap-filling DNA repair synthesis and ligation in GG-NER	-0.283575	0.0943952	0.37797
R-HSA-5625900	RHO GTPases activate CIT	-0.335099	0.0428212	0.37792
R-HSA-1483115	Hydrolysis of LPC	-0.0975128	0.280172	0.377685
R-HSA-72200	mRNA Editing: C to U Conversion	-0.274537	0.103106	0.377643
R-HSA-75094	Formation of the Editosome	-0.274537	0.103106	0.377643
R-HSA-9024909	BDNF activates NTRK2 (TRKB) signaling	0.201718	0.578813	0.377095
R-HSA-190322	FGFR4 ligand binding and activation	0.116886	0.493911	0.377026
R-HSA-3270619	IRF3-mediated induction of type I IFN	-0.369607	0.00720129	0.376808
R-HSA-159231	Transport of Mature mRNA Derived from an Intronless Transcript	-0.327393	0.0492379	0.376631
R-HSA-8935964	RUNX1 regulates expression of components of tight junctions	-0.317241	0.0590778	0.376319
R-HSA-212718	EGFR interacts with phospholipase C-gamma	-0.310873	0.0647015	0.375574
R-HSA-166208	mTORC1-mediated signalling	-0.286605	0.0889325	0.375538
R-HSA-111469	SMAC, XIAP-regulated apoptotic response	-0.330625	0.0445927	0.375218
R-HSA-354194	GRB2:SOS provides linkage to MAPK signaling for Integrins	-0.412785	-0.0377485	0.375036
R-HSA-6804116	TP53 Regulates Transcription of Genes Involved in G1 Cell Cycle Arrest	-0.341375	0.0334444	0.37482
R-HSA-442660	Na+/Cl- dependent neurotransmitter transporters	-0.107594	0.266776	0.37437
R-HSA-8863795	Downregulation of ERBB2 signaling	-0.341939	0.0323548	0.374294
R-HSA-180786	Extension of Telomeres	-0.329554	0.0446166	0.374171
R-HSA-9840310	Glycosphingolipid catabolism	-0.260401	0.113446	0.373847
R-HSA-9012852	Signaling by NOTCH3	-0.357081	0.0167182	0.373799
R-HSA-159234	Transport of Mature mRNAs Derived from Intronless Transcripts	-0.331323	0.042223	0.373546
R-HSA-9837999	Mitochondrial protein degradation	-0.279979	0.0934429	0.373422
R-HSA-9664873	Pexophagy	-0.298456	0.0748116	0.373268
R-HSA-1362277	Transcription of E2F targets under negative control by DREAM complex	-0.36825	0.00443332	0.372684
R-HSA-9032500	Activated NTRK2 signals through FYN	-0.322331	0.0501821	0.372514
R-HSA-9027276	Erythropoietin activates Phosphoinositide-3-kinase (PI3K)	-0.185581	0.186739	0.37232
R-HSA-450321	JNK (c-Jun kinases) phosphorylation and activation mediated by activated human TAK1	-0.327061	0.0451326	0.372194
R-HSA-1482801	Acyl chain remodelling of PS	0.100979	0.472651	0.371672
R-HSA-2132295	MHC class II antigen presentation	-0.333929	0.0371484	0.371078
R-HSA-190828	Gap junction trafficking	-0.276219	0.0948409	0.37106
R-HSA-174417	Telomere C-strand (Lagging Strand) Synthesis	-0.315236	0.0557688	0.371005
R-HSA-389887	Beta-oxidation of pristanoyl-CoA	-0.0949063	0.276091	0.370997
R-HSA-4641263	Regulation of FZD by ubiquitination	-0.261747	0.109184	0.370932
R-HSA-2142700	Biosynthesis of Lipoxins (LX)	-0.117217	0.25366	0.370876
R-HSA-6799198	Complex I biogenesis	-0.273203	0.097615	0.370818
R-HSA-427975	Proton/oligopeptide cotransporters	-0.242656	0.128037	0.370693
R-HSA-444209	Free fatty acid receptors	-0.407624	-0.0370377	0.370586
R-HSA-9032759	NTRK2 activates RAC1	-0.295423	0.0741461	0.369569
R-HSA-1912399	Pre-NOTCH Processing in the Endoplasmic Reticulum	-0.409954	-0.0404675	0.369486
R-HSA-912446	Meiotic recombination	-0.216317	0.152933	0.36925
R-HSA-9018677	Biosynthesis of DHA-derived SPMs	-0.213818	0.155362	0.369181
R-HSA-1250196	SHC1 events in ERBB2 signaling	-0.336839	0.0322528	0.369092
R-HSA-179812	GRB2 events in EGFR signaling	-0.341233	0.0275732	0.368806
R-HSA-5627123	RHO GTPases activate PAKs	-0.285236	0.0834669	0.368703
R-HSA-9706574	RHOBTB GTPase Cycle	-0.335243	0.0330942	0.368337
R-HSA-1606322	ZBP1(DAI) mediated induction of type I IFNs	-0.412804	-0.0446234	0.368181
R-HSA-975110	TRAF6 mediated IRF7 activation in TLR7/8 or 9 signaling	-0.307582	0.0599638	0.367545
R-HSA-9832991	Formation of the posterior neural plate	-0.350412	0.0171269	0.367539
R-HSA-190241	FGFR2 ligand binding and activation	-0.0863319	0.280778	0.36711
R-HSA-5654720	PI-3K cascade:FGFR4	-0.0842215	0.28271	0.366931
R-HSA-202433	Generation of second messenger molecules	-0.2426	0.124248	0.366848
R-HSA-176407	Conversion from APC/C:Cdc20 to APC/C:Cdh1 in late anaphase	-0.287121	0.0794491	0.36657
R-HSA-937072	TRAF6-mediated induction of TAK1 complex within TLR4 complex	-0.293725	0.072839	0.366564
R-HSA-975163	IRAK2 mediated activation of TAK1 complex upon TLR7/8 or 9 stimulation	-0.293725	0.072839	0.366564
R-HSA-1971475	A tetrasaccharide linker sequence is required for GAG synthesis	-0.166296	0.19993	0.366225
R-HSA-192105	Synthesis of bile acids and bile salts	-0.190557	0.175651	0.366208
R-HSA-5205647	Mitophagy	-0.304902	0.0611137	0.366016
R-HSA-190373	FGFR1c ligand binding and activation	-0.0850516	0.280907	0.365959
R-HSA-209931	Serotonin and melatonin biosynthesis	-0.23929	0.126655	0.365946
R-HSA-445144	Signal transduction by L1	-0.339805	0.0261378	0.365942
R-HSA-442720	CREB1 phosphorylation through the activation of Adenylate Cyclase	-0.375537	-0.0107356	0.364801
R-HSA-2142850	Hyaluronan biosynthesis and export	0.178949	0.543673	0.364724
R-HSA-6807047	Cholesterol biosynthesis via desmosterol	-0.330963	0.0336817	0.364644
R-HSA-6807062	Cholesterol biosynthesis via lathosterol	-0.330963	0.0336817	0.364644
R-HSA-139853	Elevation of cytosolic Ca2+ levels	-0.21726	0.14729	0.36455
R-HSA-1538133	G0 and Early G1	-0.352237	0.0115799	0.363817
R-HSA-9609523	Insertion of tail-anchored proteins into the endoplasmic reticulum membrane	-0.312442	0.0513452	0.363787
R-HSA-5663213	RHO GTPases Activate WASPs and WAVEs	-0.319578	0.0438943	0.363472
R-HSA-167021	PLC-gamma1 signalling	-0.0942341	0.268519	0.362753
R-HSA-9831926	Nephron development	-0.232089	0.130506	0.362595
R-HSA-532668	N-glycan trimming in the ER and Calnexin/Calreticulin cycle	-0.336514	0.0260044	0.362518
R-HSA-9034013	NTF3 activates NTRK3 signaling	0.0175356	0.379942	0.362406
R-HSA-8941855	RUNX3 regulates CDKN1A transcription	-0.339278	0.02201	0.361288
R-HSA-9648002	RAS processing	-0.274024	0.0870852	0.361109
R-HSA-2559586	DNA Damage/Telomere Stress Induced Senescence	-0.296842	0.0642492	0.361091
R-HSA-427413	NoRC negatively regulates rRNA expression	-0.304866	0.0549468	0.359813
R-HSA-8963691	Phenylalanine and tyrosine metabolism	-0.381414	-0.0218516	0.359562
R-HSA-194002	Glucocorticoid biosynthesis	-0.0160816	0.343478	0.359559
R-HSA-2559585	Oncogene Induced Senescence	-0.362548	-0.00304367	0.359505
R-HSA-450302	activated TAK1 mediates p38 MAPK activation	-0.326293	0.032894	0.359187
R-HSA-390471	Association of TriC/CCT with target proteins during biosynthesis	-0.340341	0.0188119	0.359153
R-HSA-9707587	Regulation of HMOX1 expression and activity	-0.375625	-0.016521	0.359104
R-HSA-3000170	Syndecan interactions	-0.205582	0.153246	0.358828
R-HSA-168638	NOD1/2 Signaling Pathway	-0.337653	0.0210107	0.358664
R-HSA-196025	Formation of annular gap junctions	-0.238326	0.120097	0.358423
R-HSA-6784531	tRNA processing in the nucleus	-0.34328	0.0148294	0.358109
R-HSA-5654710	PI-3K cascade:FGFR3	-0.104501	0.252934	0.357435
R-HSA-9861718	Regulation of pyruvate metabolism	-0.305456	0.0517167	0.357173
R-HSA-111471	Apoptotic factor-mediated response	-0.314474	0.0422925	0.356766
R-HSA-180292	GAB1 signalosome	-0.310904	0.0455214	0.356425
R-HSA-917977	Transferrin endocytosis and recycling	-0.175416	0.180628	0.356044
R-HSA-5621575	CD209 (DC-SIGN) signaling	-0.419902	-0.0639473	0.355955
R-HSA-8963693	Aspartate and asparagine metabolism	-0.235175	0.12069	0.355865
R-HSA-156584	Cytosolic sulfonation of small molecules	-0.182121	0.173289	0.35541
R-HSA-1614603	Cysteine formation from homocysteine	-0.465341	-0.109988	0.355354
R-HSA-9018678	Biosynthesis of specialized proresolving mediators (SPMs)	-0.219024	0.136312	0.355336
R-HSA-3322077	Glycogen synthesis	-0.283499	0.0718035	0.355303
R-HSA-70221	Glycogen breakdown (glycogenolysis)	-0.178586	0.176605	0.355192
R-HSA-190239	FGFR3 ligand binding and activation	0.046778	0.401638	0.35486
R-HSA-190372	FGFR3c ligand binding and activation	0.046778	0.401638	0.35486
R-HSA-190242	FGFR1 ligand binding and activation	-0.194733	0.160125	0.354859
R-HSA-451306	Ionotropic activity of kainate receptors	-0.00712873	0.347334	0.354463
R-HSA-451308	Activation of Ca-permeable Kainate Receptor	-0.00712873	0.347334	0.354463
R-HSA-180336	SHC1 events in EGFR signaling	-0.331353	0.0230764	0.354429
R-HSA-3232118	SUMOylation of transcription factors	-0.297574	0.0566274	0.354201
R-HSA-9824594	Regulation of MITF-M-dependent genes involved in apoptosis	-0.346641	0.00738039	0.354021
R-HSA-2151201	Transcriptional activation of mitochondrial biogenesis	-0.326425	0.0274951	0.353921
R-HSA-2122948	Activated NOTCH1 Transmits Signal to the Nucleus	-0.271576	0.0823113	0.353887
R-HSA-5250941	Negative epigenetic regulation of rRNA expression	-0.287934	0.0658968	0.353831
R-HSA-9819196	Zygotic genome activation (ZGA)	-0.338586	0.0151393	0.353726
R-HSA-75158	TRAIL signaling	-0.322741	0.0308164	0.353557
R-HSA-5626467	RHO GTPases activate IQGAPs	-0.270727	0.082804	0.353531
R-HSA-8866376	Reelin signalling pathway	-0.260957	0.0925354	0.353493
R-HSA-2473224	Antagonism of Activin by Follistatin	0.134526	0.487883	0.353357
R-HSA-5654689	PI-3K cascade:FGFR1	-0.158419	0.194784	0.353203
R-HSA-111459	Activation of caspases through apoptosome-mediated cleavage	-0.319226	0.033884	0.35311
R-HSA-2197563	NOTCH2 intracellular domain regulates transcription	-0.339787	0.0128431	0.35263
R-HSA-1912420	Pre-NOTCH Processing in Golgi	-0.362468	-0.00994023	0.352528
R-HSA-174824	Plasma lipoprotein assembly, remodeling, and clearance	-0.294669	0.0575598	0.352229
R-HSA-8963899	Plasma lipoprotein remodeling	-0.25749	0.0947039	0.352194
R-HSA-3249367	STAT6-mediated induction of chemokines	-0.432258	-0.08017	0.352088
R-HSA-5423646	Aflatoxin activation and detoxification	-0.296219	0.0557253	0.351944
R-HSA-3214842	HDMs demethylate histones	-0.309472	0.0422624	0.351735
R-HSA-162710	Synthesis of glycosylphosphatidylinositol (GPI)	-0.269005	0.0825693	0.351574
R-HSA-9025046	NTF3 activates NTRK2 (TRKB) signaling	0.291488	0.642917	0.351429
R-HSA-9696264	RND3 GTPase cycle	-0.207874	0.143209	0.351083
R-HSA-211981	Xenobiotics	-0.211369	0.139555	0.350924
R-HSA-9845323	Regulation of endogenous retroelements by Piwi-interacting RNAs (piRNAs)	-0.276383	0.0743313	0.350714
R-HSA-177162	Conjugation of phenylacetate with glutamine	0.390996	0.740857	0.349861
R-HSA-209968	Thyroxine biosynthesis	0.0151278	0.36497	0.349842
R-HSA-190861	Gap junction assembly	-0.279547	0.0701281	0.349675
R-HSA-9856532	Mechanical load activates signaling by PIEZO1 and integrins in osteocytes	-0.294541	0.0550502	0.349591
R-HSA-9860927	Turbulent (oscillatory, disturbed) flow shear stress activates signaling by PIEZO1 and integrins in endothelial cells	-0.346447	0.00311026	0.349557
R-HSA-8876725	Protein methylation	-0.319576	0.0299076	0.349484
R-HSA-174048	APC/C:Cdc20 mediated degradation of Cyclin B	-0.289455	0.0597797	0.349235
R-HSA-5685939	HDR through MMEJ (alt-NHEJ)	-0.237079	0.112065	0.349144
R-HSA-162791	Attachment of GPI anchor to uPAR	-0.162817	0.185961	0.348777
R-HSA-5654695	PI-3K cascade:FGFR2	-0.142062	0.206203	0.348266
R-HSA-390648	Muscarinic acetylcholine receptors	-0.360343	-0.0129663	0.347377
R-HSA-4086398	Ca2+ pathway	-0.304033	0.042622	0.346655
R-HSA-447038	NrCAM interactions	-0.0133572	0.333131	0.346488
R-HSA-70326	Glucose metabolism	-0.279267	0.0670563	0.346323
R-HSA-419408	Lysosphingolipid and LPA receptors	-0.131527	0.214529	0.346056
R-HSA-179409	APC-Cdc20 mediated degradation of Nek2A	-0.286299	0.0596981	0.345998
R-HSA-70171	Glycolysis	-0.27419	0.0716885	0.345879
R-HSA-9927353	Co-inhibition by BTLA	-0.277303	0.068259	0.345562
R-HSA-71336	Pentose phosphate pathway	-0.239932	0.105475	0.345407
R-HSA-5099900	WNT5A-dependent internalization of FZD4	-0.323682	0.0208693	0.344551
R-HSA-2564830	Cytosolic iron-sulfur cluster assembly	-0.0525536	0.291623	0.344176
R-HSA-5205685	PINK1-PRKN Mediated Mitophagy	-0.28481	0.0593226	0.344133
R-HSA-69186	Lagging Strand Synthesis	-0.278295	0.065799	0.344094
R-HSA-9619229	Activation of RAC1 downstream of NMDARs	-0.373449	-0.0299405	0.343508
R-HSA-5140745	WNT5A-dependent internalization of FZD2, FZD5 and ROR2	-0.306971	0.0365279	0.343499
R-HSA-5607761	Dectin-1 mediated noncanonical NF-kB signaling	-0.336751	0.0062089	0.342959
R-HSA-5218921	VEGFR2 mediated cell proliferation	-0.287806	0.0546773	0.342483
R-HSA-110056	MAPK3 (ERK1) activation	-0.220257	0.122116	0.342373
R-HSA-6811436	COPI-independent Golgi-to-ER retrograde traffic	-0.341901	0.000298873	0.3422
R-HSA-198745	Signalling to STAT3	-0.231856	0.109918	0.341773
R-HSA-349425	Autodegradation of the E3 ubiquitin ligase COP1	-0.314149	0.0275523	0.341701
R-HSA-69615	G1/S DNA Damage Checkpoints	-0.317261	0.0241068	0.341368
R-HSA-390522	Striated Muscle Contraction	-0.154607	0.186705	0.341312
R-HSA-9662361	Sensory processing of sound by outer hair cells of the cochlea	-0.211242	0.130044	0.341285
R-HSA-8941858	Regulation of RUNX3 expression and activity	-0.327194	0.0139924	0.341187
R-HSA-8866652	Synthesis of active ubiquitin: roles of E1 and E2 enzymes	-0.315577	0.0255106	0.341088
R-HSA-1369007	Mitochondrial ABC transporters	0.32371	0.66471	0.341
R-HSA-2173791	TGF-beta receptor signaling in EMT (epithelial to mesenchymal transition)	-0.231935	0.108906	0.340841
R-HSA-199220	Vitamin B5 (pantothenate) metabolism	-0.0910189	0.249717	0.340736
R-HSA-77075	RNA Pol II CTD phosphorylation and interaction with CE	-0.426576	-0.0859422	0.340634
R-HSA-9707616	Heme signaling	-0.316064	0.0244599	0.340524
R-HSA-171007	p38MAPK events	-0.331609	0.00867671	0.340286
R-HSA-375280	Amine ligand-binding receptors	-0.267336	0.0728805	0.340217
R-HSA-9857377	Regulation of MITF-M-dependent genes involved in lysosome biogenesis and autophagy	-0.252643	0.0870974	0.339741
R-HSA-8936459	RUNX1 regulates genes involved in megakaryocyte differentiation and platelet function	-0.283306	0.0562998	0.339606
R-HSA-2187335	The retinoid cycle in cones (daylight vision)	0.00981244	0.349414	0.339602
R-HSA-5676590	NIK-->noncanonical NF-kB signaling	-0.320975	0.0182348	0.33921
R-HSA-77286	mitochondrial fatty acid beta-oxidation of saturated fatty acids	-0.272666	0.0665131	0.339179
R-HSA-190873	Gap junction degradation	-0.232772	0.106378	0.33915
R-HSA-69541	Stabilization of p53	-0.320545	0.0185181	0.339063
R-HSA-170822	Regulation of Glucokinase by Glucokinase Regulatory Protein	-0.244989	0.093974	0.338963
R-HSA-3928663	EPHA-mediated growth cone collapse	-0.259596	0.0792787	0.338875
R-HSA-8934593	Regulation of RUNX1 Expression and Activity	-0.357404	-0.0188272	0.338576
R-HSA-5654228	Phospholipase C-mediated cascade; FGFR4	-0.0551853	0.283174	0.338359
R-HSA-189085	Digestion of dietary carbohydrate	0.00968927	0.347896	0.338206
R-HSA-69563	p53-Dependent G1 DNA Damage Response	-0.318937	0.0182123	0.337149
R-HSA-69580	p53-Dependent G1/S DNA damage checkpoint	-0.318937	0.0182123	0.337149
R-HSA-3000171	Non-integrin membrane-ECM interactions	-0.158938	0.178166	0.337105
R-HSA-881907	Gastrin-CREB signalling pathway via PKC and MAPK	-0.342679	-0.0056776	0.337002
R-HSA-8951671	RUNX3 regulates YAP1-mediated transcription	-0.216816	0.119623	0.336438
R-HSA-2142688	Synthesis of 5-eicosatetraenoic acids	-0.072347	0.263889	0.336236
R-HSA-909733	Interferon alpha/beta signaling	-0.377145	-0.0411704	0.335975
R-HSA-112382	Formation of RNA Pol II elongation complex	-0.352039	-0.0160847	0.335954
R-HSA-75955	RNA Polymerase II Transcription Elongation	-0.352039	-0.0160847	0.335954
R-HSA-9754119	Drug-mediated inhibition of CDK4/CDK6 activity	-0.33391	0.00199973	0.335909
R-HSA-8849932	Synaptic adhesion-like molecules	-0.15481	0.180421	0.335231
R-HSA-2428933	SHC-related events triggered by IGF1R	-0.444629	-0.109732	0.334897
R-HSA-8851907	MET activates PI3K/AKT signaling	-0.146545	0.188012	0.334557
R-HSA-9818027	NFE2L2 regulating anti-oxidant/detoxification enzymes	-0.346872	-0.0126766	0.334195
R-HSA-9639288	Amino acids regulate mTORC1	-0.288443	0.0455935	0.334037
R-HSA-8964043	Plasma lipoprotein clearance	-0.253593	0.0799244	0.333518
R-HSA-9010642	ROBO receptors bind AKAP5	-0.343252	-0.0100613	0.333191
R-HSA-5689901	Metalloprotease DUBs	-0.316917	0.016066	0.332983
R-HSA-4655427	SUMOylation of DNA methylation proteins	-0.278267	0.0540523	0.332319
R-HSA-3928665	EPH-ephrin mediated repulsion of cells	-0.27414	0.0577499	0.33189
R-HSA-110312	Translesion synthesis by REV1	-0.268635	0.0631916	0.331826
R-HSA-5655862	Translesion synthesis by POLK	-0.267973	0.0632249	0.331198
R-HSA-372708	p130Cas linkage to MAPK signaling for integrins	-0.33527	-0.00434736	0.330923
R-HSA-168927	TICAM1, RIP1-mediated IKK complex recruitment	-0.302796	0.0275303	0.330326
R-HSA-9603381	Activated NTRK3 signals through PI3K	-0.256947	0.0729264	0.329873
R-HSA-5656121	Translesion synthesis by POLI	-0.266247	0.0632612	0.329508
R-HSA-112411	MAPK1 (ERK2) activation	-0.30207	0.0273469	0.329417
R-HSA-8868766	rRNA processing in the mitochondrion	-0.378656	-0.05026	0.328396
R-HSA-1221632	Meiotic synapsis	-0.228573	0.0995518	0.328125
R-HSA-1834941	STING mediated induction of host immune responses	-0.329406	-0.00140134	0.328005
R-HSA-5674135	MAP2K and MAPK activation	-0.293674	0.0341733	0.327847
R-HSA-159782	Removal of aminoterminal propeptides from gamma-carboxylated proteins	0.0335229	0.361295	0.327772
R-HSA-5658442	Regulation of RAS by GAPs	-0.314546	0.0131247	0.327671
R-HSA-6783984	Glycine degradation	-0.256141	0.0715052	0.327646
R-HSA-196741	Cobalamin (Cbl, vitamin B12) transport and metabolism	-0.125855	0.201115	0.32697
R-HSA-74158	RNA Polymerase III Transcription	-0.296726	0.0301346	0.326861
R-HSA-749476	RNA Polymerase III Abortive And Retractive Initiation	-0.296726	0.0301346	0.326861
R-HSA-83936	Transport of nucleosides and free purine and pyrimidine bases across the plasma membrane	-0.0669478	0.259562	0.32651
R-HSA-198203	PI3K/AKT activation	-0.216507	0.109648	0.326155
R-HSA-6811555	PI5P Regulates TP53 Acetylation	-0.291744	0.034363	0.326107
R-HSA-8848584	Wax and plasmalogen biosynthesis	0.150836	0.476938	0.326102
R-HSA-937041	IKK complex recruitment mediated by RIP1	-0.295485	0.0305602	0.326046
R-HSA-8939242	RUNX1 regulates transcription of genes involved in differentiation of keratinocytes	-0.354713	-0.0287612	0.325951
R-HSA-209776	Metabolism of amine-derived hormones	-0.0750795	0.250483	0.325563
R-HSA-6781827	Transcription-Coupled Nucleotide Excision Repair (TC-NER)	-0.343801	-0.0184317	0.325369
R-HSA-76009	Platelet Aggregation (Plug Formation)	-0.325518	-0.000263406	0.325255
R-HSA-210745	Regulation of gene expression in beta cells	-0.268216	0.0570227	0.325239
R-HSA-4085001	Sialic acid metabolism	-0.203396	0.121787	0.325183
R-HSA-6782210	Gap-filling DNA repair synthesis and ligation in TC-NER	-0.3362	-0.0111259	0.325074
R-HSA-8866654	E3 ubiquitin ligases ubiquitinate target proteins	-0.307497	0.017539	0.325036
R-HSA-1660661	Sphingolipid de novo biosynthesis	-0.154266	0.170722	0.324988
R-HSA-110320	Translesion Synthesis by POLH	-0.282973	0.0419274	0.324901
R-HSA-9762293	Regulation of CDH11 gene transcription	-0.290808	0.033924	0.324732
R-HSA-3928662	EPHB-mediated forward signaling	-0.288202	0.0362512	0.324453
R-HSA-4570464	SUMOylation of RNA binding proteins	-0.311408	0.0128513	0.324259
R-HSA-9830674	Formation of the ureteric bud	-0.225854	0.0982177	0.324072
R-HSA-3214841	PKMTs methylate histone lysines	-0.311137	0.0128096	0.323947
R-HSA-351202	Metabolism of polyamines	-0.311839	0.0117492	0.323589
R-HSA-388479	Vasopressin-like receptors	0.068095	0.391387	0.323292
R-HSA-73893	DNA Damage Bypass	-0.312706	0.0103721	0.323078
R-HSA-390696	Adrenoceptors	-0.3065	0.0165181	0.323018
R-HSA-71403	Citric acid cycle (TCA cycle)	-0.345675	-0.0227989	0.322876
R-HSA-389356	Co-stimulation by CD28	-0.314099	0.00862452	0.322724
R-HSA-201688	WNT mediated activation of DVL	-0.299309	0.0232445	0.322553
R-HSA-73772	RNA Polymerase I Promoter Escape	-0.26246	0.0600155	0.322476
R-HSA-379398	Enzymatic degradation of Dopamine by monoamine oxidase	-0.189577	0.13274	0.322317
R-HSA-5696394	DNA Damage Recognition in GG-NER	-0.285971	0.0363157	0.322287
R-HSA-8963743	Digestion and absorption	-0.0307711	0.291439	0.32221
R-HSA-164952	The role of Nef in HIV-1 replication and disease pathogenesis	-0.320839	0.00122947	0.322069
R-HSA-6803207	TP53 Regulates Transcription of Caspase Activators and Caspases	-0.254	0.0677056	0.321705
R-HSA-9818035	NFE2L2 regulating ER-stress associated genes	-0.362183	-0.0406114	0.321571
R-HSA-5625886	Activated PKN1 stimulates transcription of AR (androgen receptor) regulated genes KLK2 and KLK3	-0.221311	0.0998421	0.321153
R-HSA-888568	GABA synthesis	-0.226554	0.0945626	0.321117
R-HSA-389599	Alpha-oxidation of phytanate	-0.197398	0.123669	0.321066
R-HSA-9701898	STAT3 nuclear events downstream of ALK signaling	-0.303785	0.0171722	0.320957
R-HSA-110313	Translesion synthesis by Y family DNA polymerases bypasses lesions on DNA template	-0.308736	0.0120879	0.320824
R-HSA-9839373	Signaling by TGFBR3	-0.30524	0.015561	0.320801
R-HSA-114604	GPVI-mediated activation cascade	-0.324602	-0.00388646	0.320715
R-HSA-9617629	Regulation of FOXO transcriptional activity by acetylation	-0.317812	0.00253874	0.320351
R-HSA-1234158	Regulation of gene expression by Hypoxia-inducible Factor	-0.333908	-0.0135787	0.32033
R-HSA-69601	Ubiquitin Mediated Degradation of Phosphorylated Cdc25A	-0.29154	0.0285871	0.320127
R-HSA-69610	p53-Independent DNA Damage Response	-0.29154	0.0285871	0.320127
R-HSA-69613	p53-Independent G1/S DNA damage checkpoint	-0.29154	0.0285871	0.320127
R-HSA-8941856	RUNX3 regulates NOTCH signaling	-0.379994	-0.0600552	0.319939
R-HSA-6805567	Keratinization	-0.247657	0.0717682	0.319425
R-HSA-9027604	Biosynthesis of electrophilic 蠅-3 PUFA oxo-derivatives	-0.0611856	0.258145	0.319331
R-HSA-5684264	MAP3K8 (TPL2)-dependent MAPK1/3 activation	-0.285623	0.03363	0.319253
R-HSA-444257	RSK activation	-0.388817	-0.0702906	0.318526
R-HSA-674695	RNA Polymerase II Pre-transcription Events	-0.347703	-0.0292009	0.318502
R-HSA-427389	ERCC6 (CSB) and EHMT2 (G9a) positively regulate rRNA expression	-0.27136	0.0466731	0.318033
R-HSA-8849471	PTK6 Regulates RHO GTPases, RAS GTPase and MAP kinases	-0.304481	0.013522	0.318003
R-HSA-163125	Post-translational modification: synthesis of GPI-anchored proteins	-0.139923	0.178005	0.317927
R-HSA-983712	Ion channel transport	-0.243842	0.0739938	0.317836
R-HSA-9616222	Transcriptional regulation of granulopoiesis	-0.310692	0.00704425	0.317736
R-HSA-9026403	Biosynthesis of DPAn-3-derived 13-series resolvins	-0.0561397	0.2614	0.317539
R-HSA-5620924	Intraflagellar transport	-0.276221	0.0409328	0.317153
R-HSA-211000	Gene Silencing by RNA	-0.248537	0.0682633	0.3168
R-HSA-159418	Recycling of bile acids and salts	-0.357721	-0.0410058	0.316715
R-HSA-9843743	Transcriptional regulation of brown and beige adipocyte differentiation	-0.338696	-0.0220823	0.316614
R-HSA-9844594	Transcriptional regulation of brown and beige adipocyte differentiation by EBF2	-0.338696	-0.0220823	0.316614
R-HSA-8949664	Processing of SMDT1	-0.308583	0.0080238	0.316607
R-HSA-9634600	Regulation of glycolysis by fructose 2,6-bisphosphate metabolism	-0.28831	0.0281941	0.316504
R-HSA-933542	TRAF6 mediated NF-kB activation	-0.300235	0.0161626	0.316397
R-HSA-9818026	NFE2L2 regulating inflammation associated genes	-0.407779	-0.0914093	0.31637
R-HSA-8982491	Glycogen metabolism	-0.252161	0.0640485	0.31621
R-HSA-5693571	Nonhomologous End-Joining (NHEJ)	-0.271818	0.044258	0.316076
R-HSA-350562	Regulation of ornithine decarboxylase (ODC)	-0.311491	0.00446077	0.315952
R-HSA-912694	Regulation of IFNA/IFNB signaling	-0.193362	0.122463	0.315825
R-HSA-5654219	Phospholipase C-mediated cascade: FGFR1	-0.152186	0.16334	0.315527
R-HSA-373755	Semaphorin interactions	-0.276072	0.0393737	0.315446
R-HSA-76061	RNA Polymerase III Transcription Initiation From Type 1 Promoter	-0.31809	-0.00288508	0.315205
R-HSA-9027307	Biosynthesis of maresin-like SPMs	0.168552	0.483715	0.315163
R-HSA-156590	Glutathione conjugation	-0.264623	0.0505093	0.315132
R-HSA-1433559	Regulation of KIT signaling	-0.305587	0.00924551	0.314833
R-HSA-6783783	Interleukin-10 signaling	-0.218041	0.0967243	0.314765
R-HSA-159854	Gamma-carboxylation, transport, and amino-terminal cleavage of proteins	0.031748	0.346052	0.314304
R-HSA-77387	Insulin receptor recycling	-0.213381	0.100702	0.314083
R-HSA-8963889	Assembly of active LPL and LIPC lipase complexes	-0.355674	-0.0415976	0.314077
R-HSA-193368	Synthesis of bile acids and bile salts via 7alpha-hydroxycholesterol	-0.195714	0.118359	0.314072
R-HSA-9623433	NR1H2 & NR1H3 regulate gene expression to control bile acid homeostasis	-0.296791	0.017245	0.314036
R-HSA-9859138	BCKDH synthesizes BCAA-CoA from KIC, KMVA, KIV	-0.2417	0.0723159	0.314016
R-HSA-5633008	TP53 Regulates Transcription of Cell Death Genes	-0.259795	0.0541138	0.313909
R-HSA-165159	MTOR signalling	-0.28283	0.0310712	0.313901
R-HSA-190375	FGFR2c ligand binding and activation	0.116924	0.430758	0.313834
R-HSA-176412	Phosphorylation of the APC/C	-0.275233	0.0375466	0.312779
R-HSA-3295583	TRP channels	-0.0755747	0.236834	0.312409
R-HSA-2980766	Nuclear Envelope Breakdown	-0.289441	0.0228777	0.312319
R-HSA-76066	RNA Polymerase III Transcription Initiation From Type 2 Promoter	-0.322535	-0.0106362	0.311898
R-HSA-5578768	Physiological factors	-0.201272	0.110386	0.311659
R-HSA-174154	APC/C:Cdc20 mediated degradation of Securin	-0.298903	0.0127513	0.311655
R-HSA-8948747	Regulation of PTEN localization	-0.274187	0.0374084	0.311595
R-HSA-140877	Formation of Fibrin Clot (Clotting Cascade)	-0.248678	0.0626795	0.311357
R-HSA-844456	The NLRP3 inflammasome	-0.3041	0.00722947	0.311329
R-HSA-8852135	Protein ubiquitination	-0.31169	-0.000361355	0.311329
R-HSA-5696399	Global Genome Nucleotide Excision Repair (GG-NER)	-0.286798	0.024361	0.311159
R-HSA-5649702	APEX1-Independent Resolution of AP Sites via the Single Nucleotide Replacement Pathway	-0.167283	0.143869	0.311152
R-HSA-3134975	Regulation of innate immune responses to cytosolic DNA	-0.314053	-0.00296686	0.311086
R-HSA-5654221	Phospholipase C-mediated cascade; FGFR2	-0.12438	0.186589	0.310969
R-HSA-73776	RNA Polymerase II Promoter Escape	-0.376578	-0.0657385	0.310839
R-HSA-73779	RNA Polymerase II Transcription Pre-Initiation And Promoter Opening	-0.376578	-0.0657385	0.310839
R-HSA-75953	RNA Polymerase II Transcription Initiation	-0.376578	-0.0657385	0.310839
R-HSA-76042	RNA Polymerase II Transcription Initiation And Promoter Clearance	-0.376578	-0.0657385	0.310839
R-HSA-936837	Ion transport by P-type ATPases	-0.205068	0.105754	0.310821
R-HSA-1660662	Glycosphingolipid metabolism	-0.228492	0.0822446	0.310737
R-HSA-418890	Role of second messengers in netrin-1 signaling	-0.0599588	0.25062	0.310579
R-HSA-1253288	Downregulation of ERBB4 signaling	-0.29567	0.014834	0.310504
R-HSA-5654712	FRS-mediated FGFR4 signaling	-0.138018	0.172308	0.310326
R-HSA-4641258	Degradation of DVL	-0.305286	0.0048536	0.310139
R-HSA-379397	Enzymatic degradation of dopamine by COMT	-0.161398	0.14874	0.310137
R-HSA-1660517	Synthesis of PIPs at the late endosome membrane	-0.298321	0.0117849	0.310106
R-HSA-8983711	OAS antiviral response	-0.36645	-0.0564759	0.309975
R-HSA-9858328	OADH complex synthesizes glutaryl-CoA from 2-OA	-0.222436	0.0875037	0.309939
R-HSA-113510	E2F mediated regulation of DNA replication	-0.268977	0.0409304	0.309907
R-HSA-9818028	NFE2L2 regulates pentose phosphate pathway genes	-0.385645	-0.0760479	0.309597
R-HSA-9824585	Regulation of MITF-M-dependent genes involved in pigmentation	-0.265686	0.0438863	0.309573
R-HSA-389513	Co-inhibition by CTLA4	-0.280149	0.0292453	0.309394
R-HSA-416550	Sema4D mediated inhibition of cell attachment and migration	-0.327404	-0.0180115	0.309393
R-HSA-975577	N-Glycan antennae elongation	-0.228919	0.0802956	0.309214
R-HSA-4755510	SUMOylation of immune response proteins	-0.348557	-0.0394469	0.30911
R-HSA-140875	Common Pathway of Fibrin Clot Formation	-0.290591	0.0185186	0.30911
R-HSA-9022927	MECP2 regulates transcription of genes involved in GABA signaling	-0.242029	0.0669788	0.309008
R-HSA-114508	Effects of PIP2 hydrolysis	-0.166996	0.141927	0.308923
R-HSA-9845576	Glycosphingolipid transport	-0.400316	-0.0920031	0.308312
R-HSA-9861559	PDH complex synthesizes acetyl-CoA from PYR	-0.316624	-0.00845528	0.308168
R-HSA-5696395	Formation of Incision Complex in GG-NER	-0.284677	0.023483	0.30816
R-HSA-8943724	Regulation of PTEN gene transcription	-0.337772	-0.0298493	0.307923
R-HSA-1236978	Cross-presentation of soluble exogenous antigens (endosomes)	-0.304715	0.00318325	0.307898
R-HSA-420029	Tight junction interactions	-0.274659	0.0330376	0.307696
R-HSA-9856530	High laminar flow shear stress activates signaling by PIEZO1 and PECAM1:CDH5:KDR in endothelial cells	-0.268463	0.0391096	0.307573
R-HSA-1234176	Oxygen-dependent proline hydroxylation of Hypoxia-inducible Factor Alpha	-0.290629	0.0168223	0.307452
R-HSA-1300642	Sperm Motility And Taxes	0.306956	0.614125	0.307169
R-HSA-6781823	Formation of TC-NER Pre-Incision Complex	-0.35824	-0.0511314	0.307108
R-HSA-9706369	Negative regulation of FLT3	-0.279867	0.0271915	0.307058
R-HSA-190371	FGFR3b ligand binding and activation	0.149241	0.456181	0.30694
R-HSA-70921	Histidine catabolism	-0.028928	0.277802	0.30673
R-HSA-3238698	WNT ligand biogenesis and trafficking	-0.146122	0.160361	0.306483
R-HSA-8873719	RAB geranylgeranylation	-0.280405	0.02597	0.306375
R-HSA-8877627	Vitamin E transport	-0.183222	0.123117	0.306338
R-HSA-6787450	tRNA modification in the mitochondrion	-0.230958	0.0753687	0.306327
R-HSA-211733	Regulation of activated PAK-2p34 by proteasome mediated degradation	-0.292182	0.0138801	0.306063
R-HSA-174577	Activation of C3 and C5	0.0149676	0.320988	0.30602
R-HSA-8956319	Nucleotide catabolism	-0.131879	0.173748	0.305627
R-HSA-392517	Rap1 signalling	-0.243963	0.0616246	0.305588
R-HSA-5218920	VEGFR2 mediated vascular permeability	-0.306008	-0.000801844	0.305206
R-HSA-1855204	Synthesis of IP3 and IP4 in the cytosol	-0.168967	0.136196	0.305163
R-HSA-2470946	Cohesin Loading onto Chromatin	-0.386381	-0.0815561	0.304824
R-HSA-1234174	Cellular response to hypoxia	-0.293126	0.0115011	0.304627
R-HSA-9022699	MECP2 regulates neuronal receptors and channels	-0.282316	0.0222437	0.30456
R-HSA-169911	Regulation of Apoptosis	-0.289622	0.01486	0.304482
R-HSA-418038	Nucleotide-like (purinergic) receptors	-0.244429	0.0599129	0.304342
R-HSA-8956320	Nucleotide biosynthesis	-0.442742	-0.138508	0.304235
R-HSA-6782135	Dual incision in TC-NER	-0.328014	-0.0239374	0.304077
R-HSA-1592230	Mitochondrial biogenesis	-0.294583	0.00945496	0.304038
R-HSA-622312	Inflammasomes	-0.306782	-0.00279937	0.303983
R-HSA-9748787	Azathioprine ADME	-0.274691	0.0288835	0.303575
R-HSA-73980	RNA Polymerase III Transcription Termination	-0.278744	0.0242361	0.30298
R-HSA-9758274	Regulation of NF-kappa B signaling	-0.261605	0.0413461	0.302951
R-HSA-6809371	Formation of the cornified envelope	-0.244325	0.0585373	0.302862
R-HSA-5654719	SHC-mediated cascade:FGFR4	-0.316855	-0.0140402	0.302815
R-HSA-6782861	Synthesis of wybutosine at G37 of tRNA(Phe)	-0.0632931	0.239116	0.30241
R-HSA-983695	Antigen activates B Cell Receptor (BCR) leading to generation of second messengers	-0.252483	0.0496829	0.302166
R-HSA-8865999	MET activates PTPN11	-0.147044	0.155028	0.302072
R-HSA-1474151	Tetrahydrobiopterin (BH4) synthesis, recycling, salvage and regulation	-0.293854	0.00807166	0.301926
R-HSA-9028335	Activated NTRK2 signals through PI3K	-0.105965	0.195857	0.301822
R-HSA-8952158	RUNX3 regulates BCL2L11 (BIM) transcription	-0.318396	-0.016771	0.301625
R-HSA-1362300	Transcription of E2F targets under negative control by p107 (RBL1) and p130 (RBL2) in complex with HDAC1	-0.32344	-0.021884	0.301556
R-HSA-193670	p75NTR negatively regulates cell cycle via SC1	-0.310952	-0.00955633	0.301395
R-HSA-177504	Retrograde neurotrophin signalling	-0.310234	-0.00979431	0.300439
R-HSA-9033241	Peroxisomal protein import	-0.242111	0.0583053	0.300417
R-HSA-9839389	TGFBR3 regulates TGF-beta signaling	-0.194438	0.10593	0.300367
R-HSA-9857492	Protein lipoylation	-0.231811	0.068466	0.300277
R-HSA-1266695	Interleukin-7 signaling	-0.298813	0.0011282	0.299941
R-HSA-1855231	Synthesis of IPs in the ER lumen	-0.211987	0.0878306	0.299818
R-HSA-9033500	TYSND1 cleaves peroxisomal proteins	-0.348774	-0.049473	0.299301
R-HSA-381183	ATF6 (ATF6-alpha) activates chaperone genes	-0.185488	0.11372	0.299208
R-HSA-9008059	Interleukin-37 signaling	-0.304532	-0.00554353	0.298989
R-HSA-9035034	RHOF GTPase cycle	-0.219802	0.0789653	0.298768
R-HSA-9853506	OGDH complex synthesizes succinyl-CoA from 2-OG	-0.239276	0.0592385	0.298515
R-HSA-9013423	RAC3 GTPase cycle	-0.291621	0.00688643	0.298507
R-HSA-5654227	Phospholipase C-mediated cascade; FGFR3	-0.0534219	0.245052	0.298474
R-HSA-9018682	Biosynthesis of maresins	-0.0149342	0.283531	0.298465
R-HSA-5693607	Processing of DNA double-strand break ends	-0.239929	0.05853	0.298459
R-HSA-176409	APC/C:Cdc20 mediated degradation of mitotic proteins	-0.299862	-0.00148397	0.298378
R-HSA-727802	Transport of nucleotide sugars	-0.362176	-0.0640483	0.298128
R-HSA-8853884	Transcriptional Regulation by VENTX	-0.316328	-0.0186184	0.297709
R-HSA-8983432	Interleukin-15 signaling	-0.236413	0.0612806	0.297694
R-HSA-9909505	Modulation of host responses by IFN-stimulated genes	-0.276745	0.0208822	0.297628
R-HSA-9013508	NOTCH3 Intracellular Domain Regulates Transcription	-0.353415	-0.0559683	0.297447
R-HSA-156580	Phase II - Conjugation of compounds	-0.253622	0.0437764	0.297399
R-HSA-111933	Calmodulin induced events	-0.327202	-0.0300194	0.297182
R-HSA-111997	CaM pathway	-0.327202	-0.0300194	0.297182
R-HSA-381033	ATF6 (ATF6-alpha) activates chaperones	-0.18422	0.112662	0.296882
R-HSA-112308	Presynaptic depolarization and calcium channel opening	0.246755	0.543597	0.296842
R-HSA-8964572	Lipid particle organization	-0.324302	-0.0275642	0.296738
R-HSA-8951430	RUNX3 regulates WNT signaling	-0.355823	-0.0590915	0.296732
R-HSA-9022702	MECP2 regulates transcription of neuronal ligands	-0.318449	-0.0218379	0.296612
R-HSA-6804758	Regulation of TP53 Activity through Acetylation	-0.297959	-0.00136779	0.296591
R-HSA-179419	APC:Cdc20 mediated degradation of cell cycle proteins prior to satisfation of the cell cycle checkpoint	-0.30173	-0.00532687	0.296404
R-HSA-8866427	VLDLR internalisation and degradation	-0.27149	0.0242786	0.295769
R-HSA-9026527	Activated NTRK2 signals through PLCG1	-0.0823953	0.212791	0.295186
R-HSA-446728	Cell junction organization	-0.228387	0.0667177	0.295105
R-HSA-1296071	Potassium Channels	-0.0243143	0.270768	0.295083
R-HSA-8985801	Regulation of cortical dendrite branching	-0.0348956	0.260059	0.294954
R-HSA-174184	Cdc20:Phospho-APC/C mediated degradation of Cyclin A	-0.302741	-0.00799283	0.294748
R-HSA-2995410	Nuclear Envelope (NE) Reassembly	-0.30929	-0.0147182	0.294572
R-HSA-9823739	Formation of the anterior neural plate	-0.325427	-0.0308739	0.294553
R-HSA-9029569	NR1H3 & NR1H2 regulate gene expression linked to cholesterol transport and efflux	-0.297157	-0.0026778	0.294479
R-HSA-73943	Reversal of alkylation damage by DNA dioxygenases	-0.453128	-0.159062	0.294065
R-HSA-6807505	RNA polymerase II transcribes snRNA genes	-0.375526	-0.0819637	0.293563
R-HSA-174084	Autodegradation of Cdh1 by Cdh1:APC/C	-0.286774	0.00618117	0.292955
R-HSA-8939236	RUNX1 regulates transcription of genes involved in differentiation of HSCs	-0.276804	0.0157425	0.292546
R-HSA-1296072	Voltage gated Potassium channels	0.141122	0.433525	0.292403
R-HSA-163767	PP2A-mediated dephosphorylation of key metabolic factors	-0.265614	0.0267192	0.292333
R-HSA-189451	Heme biosynthesis	-0.141261	0.150664	0.291925
R-HSA-399997	Acetylcholine regulates insulin secretion	-0.252151	0.039457	0.291608
R-HSA-196757	Metabolism of folate and pterines	-0.24388	0.0477187	0.291599
R-HSA-9634638	Estrogen-dependent nuclear events downstream of ESR-membrane signaling	-0.337599	-0.0460584	0.291541
R-HSA-3065676	SUMO is conjugated to E1 (UBA2:SAE1)	-0.243207	0.0482619	0.291468
R-HSA-77289	Mitochondrial Fatty Acid Beta-Oxidation	-0.233079	0.0582918	0.29137
R-HSA-2173796	SMAD2/SMAD3:SMAD4 heterotrimer regulates transcription	-0.35475	-0.0633839	0.291366
R-HSA-9013404	RAC2 GTPase cycle	-0.281812	0.00944282	0.291255
R-HSA-2514859	Inactivation, recovery and regulation of the phototransduction cascade	-0.302384	-0.0115187	0.290865
R-HSA-210744	Regulation of gene expression in late stage (branching morphogenesis) pancreatic bud precursor cells	-0.337377	-0.0468337	0.290544
R-HSA-9034793	Activated NTRK3 signals through PLCG1	-0.0836365	0.206802	0.290438
R-HSA-379401	Dopamine clearance from the synaptic cleft	-0.126179	0.16403	0.290209
R-HSA-9757110	Prednisone ADME	0.171432	0.461595	0.290164
R-HSA-6804757	Regulation of TP53 Degradation	-0.283088	0.00696768	0.290056
R-HSA-9818749	Regulation of NFE2L2 gene expression	-0.447393	-0.157499	0.289894
R-HSA-8877330	RUNX1 and FOXP3 control the development of regulatory T lymphocytes (Tregs)	-0.360572	-0.0717327	0.288839
R-HSA-5624138	Trafficking of myristoylated proteins to the cilium	-0.319236	-0.0306227	0.288613
R-HSA-5689877	Josephin domain DUBs	-0.276393	0.0121804	0.288573
R-HSA-210746	Regulation of gene expression in endocrine-committed (NEUROG3+) progenitor cells	-0.167808	0.120362	0.28817
R-HSA-210990	PECAM1 interactions	-0.223701	0.0643742	0.288076
R-HSA-5635838	Activation of SMO	-0.102568	0.185426	0.287994
R-HSA-1489509	DAG and IP3 signaling	-0.295245	-0.00773384	0.287511
R-HSA-391908	Prostanoid ligand receptors	-0.090977	0.19653	0.287507
R-HSA-9607240	FLT3 Signaling	-0.288573	-0.00108486	0.287488
R-HSA-1614558	Degradation of cysteine and homocysteine	-0.282499	0.00486761	0.287367
R-HSA-2022928	HS-GAG biosynthesis	-0.230204	0.0570802	0.287284
R-HSA-5693554	Resolution of D-loop Structures through Synthesis-Dependent Strand Annealing (SDSA)	-0.23257	0.0542498	0.28682
R-HSA-2514856	The phototransduction cascade	-0.297145	-0.0106616	0.286484
R-HSA-201556	Signaling by ALK	-0.316676	-0.0307903	0.285886
R-HSA-9020265	Biosynthesis of aspirin-triggered D-series resolvins	-0.0501091	0.235691	0.2858
R-HSA-2468052	Establishment of Sister Chromatid Cohesion	-0.351942	-0.066231	0.285711
R-HSA-9634815	Transcriptional Regulation by NPAS4	-0.267207	0.0180615	0.285268
R-HSA-5654706	FRS-mediated FGFR3 signaling	-0.146269	0.138882	0.285151
R-HSA-8978934	Metabolism of cofactors	-0.301976	-0.017003	0.284973
R-HSA-6806003	Regulation of TP53 Expression and Degradation	-0.280744	0.00402163	0.284766
R-HSA-5654693	FRS-mediated FGFR1 signaling	-0.182987	0.101452	0.284439
R-HSA-8935690	Digestion	0.0698426	0.353953	0.284111
R-HSA-5654700	FRS-mediated FGFR2 signaling	-0.173602	0.110183	0.283785
R-HSA-1482925	Acyl chain remodelling of PG	0.0990755	0.382805	0.283729
R-HSA-9013148	CDC42 GTPase cycle	-0.276248	0.00714372	0.283392
R-HSA-69200	Phosphorylation of proteins involved in G1/S transition by active Cyclin E:Cdk2 complexes	-0.278479	0.00451341	0.282993
R-HSA-9013407	RHOH GTPase cycle	-0.341084	-0.0586731	0.282411
R-HSA-9759475	Regulation of CDH11 Expression and Function	-0.261809	0.020554	0.282363
R-HSA-912526	Interleukin receptor SHC signaling	-0.188654	0.093344	0.281998
R-HSA-3065679	SUMO is proteolytically processed	-0.24092	0.040856	0.281776
R-HSA-1296052	Ca2+ activated K+ channels	0.260827	0.542163	0.281337
R-HSA-76046	RNA Polymerase III Transcription Initiation	-0.311511	-0.0303469	0.281164
R-HSA-9907900	Proteasome assembly	-0.261525	0.0194163	0.280941
R-HSA-9860931	Response of endothelial cells to shear stress	-0.287704	-0.00737451	0.28033
R-HSA-75157	FasL/ CD95L signaling	-0.368154	-0.0879373	0.280217
R-HSA-9018676	Biosynthesis of D-series resolvins	-0.0495044	0.230099	0.279603
R-HSA-9031525	NR1H2 & NR1H3 regulate gene expression to limit cholesterol uptake	-0.258048	0.0215189	0.279567
R-HSA-191650	Regulation of gap junction activity	-0.163253	0.116024	0.279278
R-HSA-1500620	Meiosis	-0.215171	0.0635415	0.278713
R-HSA-68689	CDC6 association with the ORC:origin complex	-0.0256627	0.252675	0.278338
R-HSA-5685942	HDR through Homologous Recombination (HRR)	-0.20683	0.0709767	0.277807
R-HSA-203641	NOSTRIN mediated eNOS trafficking	-0.237649	0.0396346	0.277284
R-HSA-174113	SCF-beta-TrCP mediated degradation of Emi1	-0.280113	-0.00310738	0.277006
R-HSA-69205	G1/S-Specific Transcription	-0.280518	-0.00356568	0.276952
R-HSA-186712	Regulation of beta-cell development	-0.304811	-0.0279495	0.276862
R-HSA-425393	Transport of inorganic cations/anions and amino acids/oligopeptides	-0.131205	0.145434	0.276639
R-HSA-201722	Formation of the beta-catenin:TCF transactivating complex	-0.268148	0.00844894	0.276597
R-HSA-5624958	ARL13B-mediated ciliary trafficking of INPP5E	-0.24023	0.0360324	0.276263
R-HSA-549127	Organic cation transport	-0.218081	0.0579665	0.276047
R-HSA-549132	Organic cation/anion/zwitterion transport	-0.218081	0.0579665	0.276047
R-HSA-174178	APC/C:Cdh1 mediated degradation of Cdc20 and other APC/C:Cdh1 targeted proteins in late mitosis/early G1	-0.285022	-0.00906547	0.275957
R-HSA-9759476	Regulation of Homotypic Cell-Cell Adhesion	-0.237818	0.0381013	0.275919
R-HSA-9764260	Regulation of Expression and Function of Type II Classical Cadherins	-0.237818	0.0381013	0.275919
R-HSA-1614635	Sulfur amino acid metabolism	-0.273963	0.00157412	0.275537
R-HSA-9748784	Drug ADME	-0.194518	0.080689	0.275207
R-HSA-9013405	RHOD GTPase cycle	-0.223943	0.0503764	0.274319
R-HSA-167044	Signalling to RAS	-0.304645	-0.0303288	0.274316
R-HSA-72306	tRNA processing	-0.300739	-0.0267206	0.274018
R-HSA-9855142	Cellular responses to mechanical stimuli	-0.27547	-0.0015097	0.273961
R-HSA-8985947	Interleukin-9 signaling	-0.322913	-0.0492021	0.273711
R-HSA-354192	Integrin signaling	-0.327299	-0.0536133	0.273686
R-HSA-1638091	Heparan sulfate/heparin (HS-GAG) metabolism	-0.167565	0.105491	0.273056
R-HSA-1250347	SHC1 events in ERBB4 signaling	-0.3229	-0.0499147	0.272986
R-HSA-174403	Glutathione synthesis and recycling	-0.188838	0.0835048	0.272343
R-HSA-69017	CDK-mediated phosphorylation and removal of Cdc6	-0.277353	-0.00510279	0.27225
R-HSA-5358346	Hedgehog ligand biogenesis	-0.284771	-0.0126793	0.272091
R-HSA-5362517	Signaling by Retinoic Acid	-0.20324	0.068733	0.271972
R-HSA-75815	Ubiquitin-dependent degradation of Cyclin D	-0.286467	-0.014537	0.27193
R-HSA-211916	Vitamins	0.539353	0.811166	0.271814
R-HSA-982772	Growth hormone receptor signaling	-0.282225	-0.0105829	0.271642
R-HSA-418990	Adherens junctions interactions	-0.215057	0.0564776	0.271535
R-HSA-879518	Transport of organic anions	-0.0702468	0.20099	0.271237
R-HSA-9026290	Biosynthesis of DPAn-3-derived maresins	-0.045898	0.225334	0.271232
R-HSA-203615	eNOS activation	-0.264775	0.0063547	0.271129
R-HSA-194068	Bile acid and bile salt metabolism	-0.243713	0.0272616	0.270975
R-HSA-5693568	Resolution of D-loop Structures through Holliday Junction Intermediates	-0.213058	0.0577486	0.270807
R-HSA-447041	CHL1 interactions	-0.189562	0.0811179	0.27068
R-HSA-2029482	Regulation of actin dynamics for phagocytic cup formation	-0.226365	0.0442725	0.270637
R-HSA-176814	Activation of APC/C and APC/C:Cdc20 mediated degradation of mitotic proteins	-0.284794	-0.0144848	0.270309
R-HSA-1169091	Activation of NF-kappaB in B cells	-0.307769	-0.0376762	0.270093
R-HSA-5578775	Ion homeostasis	-0.267874	0.00177934	0.269654
R-HSA-111885	Opioid Signalling	-0.309348	-0.039995	0.269353
R-HSA-397014	Muscle contraction	-0.185762	0.0835326	0.269295
R-HSA-352230	Amino acid transport across the plasma membrane	-0.149643	0.119526	0.26917
R-HSA-6796648	TP53 Regulates Transcription of DNA Repair Genes	-0.305229	-0.0360744	0.269154
R-HSA-3065678	SUMO is transferred from E1 to E2 (UBE2I, UBC9)	-0.246765	0.0222248	0.26899
R-HSA-1483152	Hydrolysis of LPE	-0.267242	0.00173039	0.268972
R-HSA-9615933	Postmitotic nuclear pore complex (NPC) reformation	-0.297343	-0.0285849	0.268758
R-HSA-163316	Mitochondrial transcription termination	-0.091381	0.177293	0.268674
R-HSA-1237044	Erythrocytes take up carbon dioxide and release oxygen	-0.104791	0.163586	0.268378
R-HSA-1480926	O2/CO2 exchange in erythrocytes	-0.104791	0.163586	0.268378
R-HSA-1169408	ISG15 antiviral mechanism	-0.29847	-0.0301141	0.268356
R-HSA-1793185	Chondroitin sulfate/dermatan sulfate metabolism	-0.192719	0.0752761	0.267995
R-HSA-418886	Netrin mediated repulsion signals	-0.247029	0.0207971	0.267826
R-HSA-8940973	RUNX2 regulates osteoblast differentiation	-0.308024	-0.0402419	0.267782
R-HSA-5654716	Downstream signaling of activated FGFR4	-0.0941053	0.17357	0.267675
R-HSA-448424	Interleukin-17 signaling	-0.297389	-0.0298004	0.267588
R-HSA-2142789	Ubiquinol biosynthesis	-0.311409	-0.0441753	0.267233
R-HSA-450408	AUF1 (hnRNP D0) binds and destabilizes mRNA	-0.279686	-0.0124719	0.267214
R-HSA-2142691	Synthesis of Leukotrienes (LT) and Eoxins (EX)	-0.111851	0.155118	0.266969
R-HSA-9845614	Sphingolipid catabolism	-0.24352	0.0227916	0.266312
R-HSA-2029485	Role of phospholipids in phagocytosis	-0.218725	0.0474515	0.266176
R-HSA-1474165	Reproduction	-0.203471	0.0626744	0.266145
R-HSA-5693537	Resolution of D-Loop Structures	-0.208119	0.0579929	0.266112
R-HSA-8874177	ATF6B (ATF6-beta) activates chaperones	-0.056584	0.208858	0.265442
R-HSA-917937	Iron uptake and transport	-0.258433	0.00700797	0.265441
R-HSA-4411364	Binding of TCF/LEF:CTNNB1 to target gene promoters	-0.329759	-0.0645292	0.265229
R-HSA-4608870	Asymmetric localization of PCP proteins	-0.249085	0.0154906	0.264576
R-HSA-9617828	FOXO-mediated transcription of cell cycle genes	-0.308037	-0.0440481	0.263989
R-HSA-8875555	MET activates RAP1 and RAC1	-0.257455	0.00650846	0.263963
R-HSA-8853659	RET signaling	-0.233831	0.0295591	0.26339
R-HSA-421270	Cell-cell junction organization	-0.214175	0.0490571	0.263232
R-HSA-9027284	Erythropoietin activates RAS	-0.323318	-0.0601291	0.263189
R-HSA-1247673	Erythrocytes take up oxygen and release carbon dioxide	-0.0482585	0.21491	0.263169
R-HSA-9793242	SUMOylation of nuclear envelope proteins	-0.292592	-0.02994	0.262652
R-HSA-5654699	SHC-mediated cascade:FGFR2	-0.345109	-0.0827041	0.262405
R-HSA-9734091	Drug-mediated inhibition of MET activation	-0.232095	0.0302773	0.262372
R-HSA-373752	Netrin-1 signaling	-0.202274	0.0593591	0.261633
R-HSA-1834949	Cytosolic sensors of pathogen-associated DNA	-0.312571	-0.0509518	0.261619
R-HSA-450294	MAP kinase activation	-0.299183	-0.0375719	0.261611
R-HSA-399954	Sema3A PAK dependent Axon repulsion	-0.253843	0.00751993	0.261363
R-HSA-111461	Cytochrome c-mediated apoptotic response	-0.287737	-0.0265982	0.261139
R-HSA-1483206	Glycerophospholipid biosynthesis	-0.244717	0.0159395	0.260656
R-HSA-180024	DARPP-32 events	-0.302598	-0.042269	0.260329
R-HSA-975576	N-glycan antennae elongation in the medial/trans-Golgi	-0.0970803	0.163217	0.260298
R-HSA-9034015	Signaling by NTRK3 (TRKC)	-0.258851	0.00123005	0.260081
R-HSA-193648	NRAGE signals death through JNK	-0.238549	0.0215128	0.260062
R-HSA-8854050	FBXL7 down-regulates AURKA during mitotic entry and in early mitosis	-0.274118	-0.0141789	0.259939
R-HSA-211999	CYP2E1 reactions	0.398752	0.658609	0.259857
R-HSA-111996	Ca-dependent events	-0.337571	-0.0778345	0.259736
R-HSA-109704	PI3K Cascade	-0.0964921	0.162132	0.258624
R-HSA-6793080	rRNA modification in the mitochondrion	-0.381711	-0.123102	0.258609
R-HSA-422356	Regulation of insulin secretion	-0.269351	-0.0111433	0.258208
R-HSA-5654687	Downstream signaling of activated FGFR1	-0.119665	0.138402	0.258067
R-HSA-73854	RNA Polymerase I Promoter Clearance	-0.269157	-0.0112093	0.257947
R-HSA-4641257	Degradation of AXIN	-0.267308	-0.00953183	0.257776
R-HSA-5358493	Synthesis of diphthamide-EEF2	-0.0655373	0.192147	0.257684
R-HSA-418555	G alpha (s) signalling events	-0.180237	0.0766936	0.25693
R-HSA-9648025	EML4 and NUDC in mitotic spindle formation	-0.276369	-0.0199598	0.256409
R-HSA-73817	Purine ribonucleoside monophosphate biosynthesis	-0.444006	-0.18772	0.256286
R-HSA-69190	DNA strand elongation	-0.231231	0.0250436	0.256275
R-HSA-5365859	RA biosynthesis pathway	0.026431	0.282434	0.256003
R-HSA-112043	PLC beta mediated events	-0.333352	-0.0773535	0.255999
R-HSA-210747	Regulation of gene expression in early pancreatic precursor cells	0.0569413	0.312902	0.255961
R-HSA-182971	EGFR downregulation	-0.222055	0.0335792	0.255634
R-HSA-9725554	Differentiation of Keratinocytes in Interfollicular Epidermis in Mammalian Skin	-0.252717	0.0024979	0.255215
R-HSA-9028731	Activated NTRK2 signals through FRS2 and FRS3	-0.146044	0.108984	0.255028
R-HSA-5654708	Downstream signaling of activated FGFR3	-0.0996935	0.155166	0.254859
R-HSA-2500257	Resolution of Sister Chromatid Cohesion	-0.275075	-0.0203473	0.254728
R-HSA-9014826	Interleukin-36 pathway	-0.0323472	0.222057	0.254404
R-HSA-8939247	RUNX1 regulates transcription of genes involved in interleukin signaling	-0.540187	-0.286635	0.253552
R-HSA-9634635	Estrogen-stimulated signaling through PRKCZ	-0.372865	-0.119492	0.253373
R-HSA-9029558	NR1H2 & NR1H3 regulate gene expression linked to lipogenesis	-0.286942	-0.0338055	0.253136
R-HSA-8981607	Intracellular oxygen transport	-0.0773415	0.175462	0.252804
R-HSA-6788467	IL-6-type cytokine receptor ligand interactions	-0.0866693	0.166015	0.252684
R-HSA-112040	G-protein mediated events	-0.329	-0.0763929	0.252607
R-HSA-73942	DNA Damage Reversal	-0.466615	-0.214019	0.252596
R-HSA-187577	SCF(Skp2)-mediated degradation of p27/p21	-0.26835	-0.0158968	0.252454
R-HSA-3215018	Processing and activation of SUMO	-0.229697	0.0225348	0.252232
R-HSA-2142753	Arachidonate metabolism	-0.13764	0.11404	0.25168
R-HSA-163765	ChREBP activates metabolic gene expression	-0.341799	-0.0901464	0.251652
R-HSA-400511	Synthesis, secretion, and inactivation of Glucose-dependent Insulinotropic Polypeptide (GIP)	-0.221036	0.0305951	0.251631
R-HSA-525793	Myogenesis	-0.247618	0.00399383	0.251612
R-HSA-350054	Notch-HLH transcription pathway	-0.337205	-0.0858698	0.251335
R-HSA-73864	RNA Polymerase I Transcription	-0.264918	-0.0138267	0.251091
R-HSA-75153	Apoptotic execution phase	-0.262645	-0.0116541	0.250991
R-HSA-9818030	NFE2L2 regulating tumorigenic genes	-0.399833	-0.149075	0.250759
R-HSA-5601884	PIWI-interacting RNA (piRNA) biogenesis	-0.271909	-0.0215468	0.250362
R-HSA-9614657	FOXO-mediated transcription of cell death genes	-0.299051	-0.0487669	0.250284
R-HSA-5576891	Cardiac conduction	-0.170506	0.0795648	0.250071
R-HSA-9833576	CDH11 homotypic and heterotypic interactions	-0.165857	0.0841164	0.249974
R-HSA-375281	Hormone ligand-binding receptors	0.14774	0.397212	0.249472
R-HSA-9006115	Signaling by NTRK2 (TRKB)	-0.189351	0.0599848	0.249336
R-HSA-9026519	Activated NTRK2 signals through RAS	-0.375728	-0.126427	0.249301
R-HSA-5654696	Downstream signaling of activated FGFR2	-0.115012	0.134191	0.249203
R-HSA-165158	Activation of AKT2	-0.100191	0.148926	0.249117
R-HSA-2024096	HS-GAG degradation	-0.221167	0.0278097	0.248976
R-HSA-210993	Tie2 Signaling	-0.217977	0.0309908	0.248968
R-HSA-375165	NCAM signaling for neurite out-growth	-0.31566	-0.0667746	0.248885
R-HSA-9705462	Inactivation of CSF3 (G-CSF) signaling	-0.269847	-0.0209727	0.248874
R-HSA-5676594	TNF receptor superfamily (TNFSF) members mediating non-canonical NF-kB pathway	-0.133648	0.115053	0.248701
R-HSA-389661	Glyoxylate metabolism and glycine degradation	-0.211265	0.0373503	0.248615
R-HSA-202131	Metabolism of nitric oxide: NOS3 activation and regulation	-0.259557	-0.0110428	0.248514
R-HSA-9818032	NFE2L2 regulating MDR associated enzymes	-0.376305	-0.127982	0.248323
R-HSA-2453902	The canonical retinoid cycle in rods (twilight vision)	-0.124175	0.124049	0.248224
R-HSA-2122947	NOTCH1 Intracellular Domain Regulates Transcription	-0.307533	-0.0596258	0.247907
R-HSA-9662360	Sensory processing of sound by inner hair cells of the cochlea	-0.191079	0.0567964	0.247875
R-HSA-114452	Activation of BH3-only proteins	-0.24673	0.000925431	0.247655
R-HSA-912631	Regulation of signaling by CBL	-0.241591	0.00593443	0.247526
R-HSA-9020958	Interleukin-21 signaling	-0.326731	-0.0792273	0.247504
R-HSA-9839394	TGFBR3 expression	-0.342248	-0.0948196	0.247429
R-HSA-9033658	Blood group systems biosynthesis	-0.0242166	0.223108	0.247324
R-HSA-9023661	Biosynthesis of E-series 18(R)-resolvins	-0.0564421	0.190735	0.247177
R-HSA-388844	Receptor-type tyrosine-protein phosphatases	-0.0409497	0.205722	0.246671
R-HSA-9018896	Biosynthesis of E-series 18(S)-resolvins	-0.0582167	0.188305	0.246522
R-HSA-9753281	Paracetamol ADME	0.0720929	0.318604	0.246511
R-HSA-9854907	Regulation of MITF-M dependent genes involved in metabolism	-0.115773	0.13042	0.246193
R-HSA-166658	Complement cascade	-0.170421	0.075487	0.245908
R-HSA-428542	Regulation of commissural axon pathfinding by SLIT and ROBO	-0.231814	0.0139199	0.245734
R-HSA-880009	Interconversion of 2-oxoglutarate and 2-hydroxyglutarate	0.319973	0.565528	0.245555
R-HSA-5610780	Degradation of GLI1 by the proteasome	-0.251626	-0.00615128	0.245475
R-HSA-375276	Peptide ligand-binding receptors	-0.203147	0.0415284	0.244675
R-HSA-9793380	Formation of paraxial mesoderm	-0.272411	-0.0278964	0.244515
R-HSA-69231	Cyclin D associated events in G1	-0.233921	0.0104331	0.244354
R-HSA-69236	G1 Phase	-0.233921	0.0104331	0.244354
R-HSA-8874211	CREB3 factors activate genes	-0.305783	-0.0614946	0.244288
R-HSA-5694530	Cargo concentration in the ER	-0.22103	0.0230126	0.244043
R-HSA-9823730	Formation of definitive endoderm	-0.189952	0.0539425	0.243895
R-HSA-9013695	NOTCH4 Intracellular Domain Regulates Transcription	-0.338233	-0.0944692	0.243763
R-HSA-9830364	Formation of the nephric duct	-0.233875	0.0097924	0.243667
R-HSA-9018679	Biosynthesis of EPA-derived SPMs	-0.0597504	0.183916	0.243667
R-HSA-381340	Transcriptional regulation of white adipocyte differentiation	-0.306439	-0.0629654	0.243473
R-HSA-2559582	Senescence-Associated Secretory Phenotype (SASP)	-0.280532	-0.037265	0.243267
R-HSA-156711	Polo-like kinase mediated events	-0.247439	-0.00431976	0.243119
R-HSA-2428924	IGF1R signaling cascade	-0.150949	0.0920804	0.243029
R-HSA-9842860	Regulation of endogenous retroelements	-0.149022	0.0939611	0.242983
R-HSA-9762114	GSK3B and BTRC:CUL1-mediated-degradation of NFE2L2	-0.284984	-0.0423099	0.242674
R-HSA-8941333	RUNX2 regulates genes involved in differentiation of myeloid cells	-0.201538	0.0411302	0.242668
R-HSA-5693548	Sensing of DNA Double Strand Breaks	-0.253212	-0.0108339	0.242378
R-HSA-9830369	Kidney development	-0.188175	0.0541441	0.242319
R-HSA-5654738	Signaling by FGFR2	-0.282199	-0.0398913	0.242308
R-HSA-373080	Class B/2 (Secretin family receptors)	-0.113024	0.129279	0.242303
R-HSA-2404192	Signaling by Type 1 Insulin-like Growth Factor 1 Receptor (IGF1R)	-0.150148	0.0919551	0.242103
R-HSA-8875791	MET activates STAT3	-0.197549	0.044548	0.242097
R-HSA-9762292	Regulation of CDH11 function	-0.197769	0.0436579	0.241427
R-HSA-193775	Synthesis of bile acids and bile salts via 24-hydroxycholesterol	0.00262948	0.244045	0.241415
R-HSA-3232142	SUMOylation of ubiquitinylation proteins	-0.23874	0.0023775	0.241118
R-HSA-2428928	IRS-related events triggered by IGF1R	-0.148459	0.0924007	0.240859
R-HSA-73780	RNA Polymerase III Chain Elongation	-0.3018	-0.0609544	0.240846
R-HSA-9037629	Lewis blood group biosynthesis	-0.00918888	0.231467	0.240656
R-HSA-2151209	Activation of PPARGC1A (PGC-1alpha) by phosphorylation	-0.185492	0.0550226	0.240515
R-HSA-450282	MAPK targets/ Nuclear events mediated by MAP kinases	-0.305205	-0.0649198	0.240285
R-HSA-3134973	LRR FLII-interacting protein 1 (LRRFIP1) activates type I IFN production	-0.242271	-0.00227282	0.239998
R-HSA-8875656	MET receptor recycling	-0.304548	-0.0654324	0.239116
R-HSA-381771	Synthesis, secretion, and inactivation of Glucagon-like Peptide-1 (GLP-1)	-0.206185	0.03292	0.239105
R-HSA-5654704	SHC-mediated cascade:FGFR3	-0.330428	-0.0916057	0.238822
R-HSA-2162123	Synthesis of Prostaglandins (PG) and Thromboxanes (TX)	-0.160965	0.0777115	0.238677
R-HSA-113501	Inhibition of replication initiation of damaged DNA by RB1/E2F1	-0.293585	-0.0551623	0.238423
R-HSA-9013106	RHOC GTPase cycle	-0.228356	0.0095399	0.237896
R-HSA-8980692	RHOA GTPase cycle	-0.236718	0.000545616	0.237264
R-HSA-5610785	GLI3 is processed to GLI3R by the proteasome	-0.250901	-0.0137233	0.237178
R-HSA-399719	Trafficking of AMPA receptors	-0.219968	0.0171825	0.237151
R-HSA-399721	Glutamate binding, activation of AMPA receptors and synaptic plasticity	-0.219968	0.0171825	0.237151
R-HSA-2172127	DAP12 interactions	-0.230478	0.00667054	0.237148
R-HSA-2029480	Fcgamma receptor (FCGR) dependent phagocytosis	-0.215337	0.0212861	0.236623
R-HSA-9006335	Signaling by Erythropoietin	-0.226341	0.009752	0.236093
R-HSA-9706019	RHOBTB3 ATPase cycle	-0.191029	0.0448939	0.235923
R-HSA-5652084	Fructose metabolism	-0.140172	0.095677	0.235849
R-HSA-9034864	Activated NTRK3 signals through RAS	-0.344301	-0.108544	0.235757
R-HSA-9824272	Somitogenesis	-0.235419	0.000205381	0.235625
R-HSA-9842663	Signaling by LTK	-0.153419	0.0820903	0.235509
R-HSA-936440	Negative regulators of DDX58/IFIH1 signaling	-0.241295	-0.00618051	0.235114
R-HSA-2485179	Activation of the phototransduction cascade	-0.238947	-0.00392651	0.23502
R-HSA-2871809	FCERI mediated Ca+2 mobilization	-0.243521	-0.00867551	0.234845
R-HSA-76071	RNA Polymerase III Transcription Initiation From Type 3 Promoter	-0.304122	-0.0694731	0.234649
R-HSA-373753	Nephrin family interactions	-0.133904	0.100692	0.234596
R-HSA-2586552	Signaling by Leptin	-0.16325	0.0709192	0.234169
R-HSA-5610783	Degradation of GLI2 by the proteasome	-0.249237	-0.0151838	0.234054
R-HSA-2173795	Downregulation of SMAD2/3:SMAD4 transcriptional activity	-0.304573	-0.0706915	0.233882
R-HSA-2022854	Keratan sulfate biosynthesis	-0.188143	0.0456965	0.23384
R-HSA-9768919	NPAS4 regulates expression of target genes	-0.21933	0.0137948	0.233124
R-HSA-8866904	Negative regulation of activity of TFAP2 (AP-2) family transcription factors	-0.239921	-0.00681024	0.23311
R-HSA-9024446	NR1H2 and NR1H3-mediated signaling	-0.270382	-0.0373665	0.233015
R-HSA-9843940	Regulation of endogenous retroelements by KRAB-ZFP proteins	-0.111907	0.121021	0.232928
R-HSA-6783310	Fanconi Anemia Pathway	-0.18624	0.045756	0.231996
R-HSA-9680350	Signaling by CSF1 (M-CSF) in myeloid cells	-0.244843	-0.0129792	0.231864
R-HSA-8941326	RUNX2 regulates bone development	-0.279765	-0.0480882	0.231677
R-HSA-3371497	HSP90 chaperone cycle for steroid hormone receptors (SHR) in the presence of ligand	-0.196603	0.0349005	0.231503
R-HSA-8856688	Golgi-to-ER retrograde transport	-0.268928	-0.0377456	0.231182
R-HSA-1483248	Synthesis of PIPs at the ER membrane	-0.223527	0.00762441	0.231152
R-HSA-3772470	Negative regulation of TCF-dependent signaling by WNT ligand antagonists	-0.074937	0.156209	0.231146
R-HSA-211976	Endogenous sterols	-0.176807	0.0543134	0.231121
R-HSA-6811434	COPI-dependent Golgi-to-ER retrograde traffic	-0.2545	-0.0235375	0.230963
R-HSA-71064	Lysine catabolism	-0.116849	0.114069	0.230918
R-HSA-264870	Caspase-mediated cleavage of cytoskeletal proteins	-0.198042	0.0324692	0.230511
R-HSA-75876	Synthesis of very long-chain fatty acyl-CoAs	-0.19911	0.0312538	0.230364
R-HSA-112399	IRS-mediated signalling	-0.140455	0.0894298	0.229885
R-HSA-73863	RNA Polymerase I Transcription Termination	-0.286485	-0.0567883	0.229696
R-HSA-381038	XBP1(S) activates chaperone genes	-0.241384	-0.0117192	0.229665
R-HSA-451927	Interleukin-2 family signaling	-0.200042	0.0292281	0.22927
R-HSA-392154	Nitric oxide stimulates guanylate cyclase	0.000794464	0.229958	0.229164
R-HSA-425397	Transport of vitamins, nucleosides, and related molecules	-0.174779	0.0543277	0.229107
R-HSA-176408	Regulation of APC/C activators between G1/S and early anaphase	-0.263168	-0.0341885	0.22898
R-HSA-3899300	SUMOylation of transcription cofactors	-0.240957	-0.0120435	0.228913
R-HSA-2424491	DAP12 signaling	-0.222923	0.00542043	0.228344
R-HSA-432720	Lysosome Vesicle Biogenesis	-0.236752	-0.00854277	0.22821
R-HSA-442380	Zinc influx into cells by the SLC39 gene family	-0.185996	0.0420088	0.228004
R-HSA-9834899	Specification of the neural plate border	-0.186418	0.0409735	0.227392
R-HSA-9013026	RHOB GTPase cycle	-0.187325	0.0399684	0.227293
R-HSA-193807	Synthesis of bile acids and bile salts via 27-hydroxycholesterol	-0.119255	0.107704	0.226959
R-HSA-5683826	Surfactant metabolism	-0.172962	0.0537907	0.226753
R-HSA-69273	Cyclin A/B1/B2 associated events during G2/M transition	-0.24946	-0.0228346	0.226626
R-HSA-3371571	HSF1-dependent transactivation	-0.177556	0.0489973	0.226554
R-HSA-1483166	Synthesis of PA	0.013842	0.240358	0.226516
R-HSA-9734767	Developmental Cell Lineages	-0.175969	0.0503322	0.226301
R-HSA-380994	ATF4 activates genes in response to endoplasmic reticulum stress	-0.254937	-0.0287205	0.226216
R-HSA-918233	TRAF3-dependent IRF activation pathway	-0.338132	-0.112159	0.225973
R-HSA-111458	Formation of apoptosome	-0.271244	-0.0456919	0.225552
R-HSA-9627069	Regulation of the apoptosome activity	-0.271244	-0.0456919	0.225552
R-HSA-9818564	Epigenetic regulation of gene expression by MLL3 and MLL4 complexes	-0.229846	-0.0043471	0.225499
R-HSA-9841922	MLL4 and MLL3 complexes regulate expression of PPARG target genes in adipogenesis and hepatic steatosis	-0.229846	-0.0043471	0.225499
R-HSA-9851695	Epigenetic regulation of adipogenesis genes by MLL3 and MLL4 complexes	-0.229846	-0.0043471	0.225499
R-HSA-9796292	Formation of axial mesoderm	-0.13629	0.089188	0.225478
R-HSA-5669034	TNFs bind their physiological receptors	-0.166563	0.0587257	0.225289
R-HSA-9824878	Regulation of TBK1, IKK蔚 (IKBKE)-mediated activation of IRF3, IRF7	-0.204626	0.0204892	0.225115
R-HSA-69618	Mitotic Spindle Checkpoint	-0.270397	-0.0459044	0.224493
R-HSA-69052	Switching of origins to a post-replicative state	-0.248087	-0.0236554	0.224432
R-HSA-5675221	Negative regulation of MAPK pathway	-0.233734	-0.00951274	0.224222
R-HSA-9013149	RAC1 GTPase cycle	-0.242604	-0.0184344	0.22417
R-HSA-196807	Nicotinate metabolism	-0.175333	0.0487628	0.224095
R-HSA-2032785	YAP1- and WWTR1 (TAZ)-stimulated gene expression	-0.187315	0.0364409	0.223756
R-HSA-9828211	Regulation of TBK1, IKK蔚-mediated activation of IRF3, IRF7 upon TLR3 ligation	-0.204721	0.018927	0.223648
R-HSA-141424	Amplification of signal from the kinetochores	-0.266023	-0.0427359	0.223288
R-HSA-141444	Amplification of signal from unattached kinetochores via a MAD2 inhibitory signal	-0.266023	-0.0427359	0.223288
R-HSA-9840309	Glycosphingolipid biosynthesis	-0.0809854	0.141766	0.222752
R-HSA-68884	Mitotic Telophase/Cytokinesis	-0.255799	-0.0330514	0.222747
R-HSA-211897	Cytochrome P450 - arranged by substrate type	-0.142451	0.0799083	0.222359
R-HSA-70350	Fructose catabolism	-0.106115	0.116138	0.222253
R-HSA-5632684	Hedgehog 'on' state	-0.2176	0.00463355	0.222233
R-HSA-9645135	STAT5 Activation	-0.183438	0.0385699	0.222008
R-HSA-203754	NOSIP mediated eNOS trafficking	-0.038152	0.183776	0.221928
R-HSA-450341	Activation of the AP-1 family of transcription factors	-0.313235	-0.091389	0.221846
R-HSA-8939246	RUNX1 regulates transcription of genes involved in differentiation of myeloid cells	-0.275475	-0.0536743	0.221801
R-HSA-9013700	NOTCH4 Activation and Transmission of Signal to the Nucleus	-0.177201	0.0444572	0.221658
R-HSA-1655829	Regulation of cholesterol biosynthesis by SREBP (SREBF)	-0.304225	-0.082779	0.221446
R-HSA-5654688	SHC-mediated cascade:FGFR1	-0.356594	-0.135351	0.221243
R-HSA-1295596	Spry regulation of FGF signaling	-0.249132	-0.0282314	0.2209
R-HSA-68949	Orc1 removal from chromatin	-0.245195	-0.0244785	0.220717
R-HSA-6782315	tRNA modification in the nucleus and cytosol	-0.224923	-0.00434924	0.220574
R-HSA-5635851	GLI proteins bind promoters of Hh responsive genes to promote transcription	0.106372	0.326897	0.220524
R-HSA-193144	Estrogen biosynthesis	-0.341224	-0.121266	0.219958
R-HSA-114516	Disinhibition of SNARE formation	-0.309032	-0.0895938	0.219438
R-HSA-1296067	Potassium transport channels	-0.370242	-0.151096	0.219146
R-HSA-9696270	RND2 GTPase cycle	-0.112986	0.106138	0.219124
R-HSA-975634	Retinoid metabolism and transport	-0.175497	0.0434925	0.218989
R-HSA-8964540	Alanine metabolism	0.098204	0.317186	0.218982
R-HSA-1483255	PI Metabolism	-0.237624	-0.0186945	0.218929
R-HSA-390650	Histamine receptors	0.0729175	0.291752	0.218835
R-HSA-68881	Mitotic Metaphase/Anaphase Transition	-0.261331	-0.0425266	0.218804
R-HSA-9020933	Interleukin-23 signaling	-0.10823	0.110461	0.218692
R-HSA-1483257	Phospholipid metabolism	-0.230096	-0.0116423	0.218453
R-HSA-141334	PAOs oxidise polyamines to amines	0.0417731	0.260196	0.218423
R-HSA-381070	IRE1alpha activates chaperones	-0.214902	0.00346491	0.218367
R-HSA-189445	Metabolism of porphyrins	-0.216794	0.000729364	0.217523
R-HSA-5693579	Homologous DNA Pairing and Strand Exchange	-0.17931	0.0381763	0.217486
R-HSA-9648895	Response of EIF2AK1 (HRI) to heme deficiency	-0.186474	0.0309996	0.217473
R-HSA-1296025	ATP sensitive Potassium channels	0.280982	0.49827	0.217287
R-HSA-163685	Integration of energy metabolism	-0.248183	-0.0310952	0.217088
R-HSA-916853	Degradation of GABA	0.359809	0.576254	0.216446
R-HSA-5682910	LGI-ADAM interactions	-0.237917	-0.0219197	0.215997
R-HSA-428157	Sphingolipid metabolism	-0.163505	0.0524639	0.215969
R-HSA-1606341	IRF3 mediated activation of type 1 IFN	-0.255936	-0.0401018	0.215834
R-HSA-202670	ERKs are inactivated	-0.292928	-0.0771585	0.215769
R-HSA-3296197	Hydroxycarboxylic acid-binding receptors	0.459998	0.675702	0.215704
R-HSA-418360	Platelet calcium homeostasis	-0.164464	0.051199	0.215663
R-HSA-9659379	Sensory processing of sound	-0.171142	0.0444794	0.215622
R-HSA-204998	Cell death signalling via NRAGE, NRIF and NADE	-0.182524	0.033052	0.215576
R-HSA-1483076	Synthesis of CL	-0.575548	-0.360026	0.215522
R-HSA-170984	ARMS-mediated activation	-0.209584	0.00592019	0.215504
R-HSA-9674555	Signaling by CSF3 (G-CSF)	-0.234417	-0.0190062	0.215411
R-HSA-373756	SDK interactions	0.519034	0.734426	0.215392
R-HSA-1299361	TWIK-related alkaline pH activated K+ channel (TALK)	0.525457	0.740649	0.215192
R-HSA-5693616	Presynaptic phase of homologous DNA pairing and strand exchange	-0.177258	0.0379275	0.215186
R-HSA-196299	Beta-catenin phosphorylation cascade	-0.179291	0.0357624	0.215054
R-HSA-3214815	HDACs deacetylate histones	-0.256762	-0.0418463	0.214915
R-HSA-176974	Unwinding of DNA	-0.24671	-0.0318108	0.214899
R-HSA-9696273	RND1 GTPase cycle	-0.134709	0.0796844	0.214393
R-HSA-3248023	Regulation by TREX1	0.719888	0.934091	0.214203
R-HSA-9037628	Rhesus blood group biosynthesis	0.716922	0.931125	0.214203
R-HSA-9673163	Oleoyl-phe metabolism	0.773274	0.987148	0.213874
R-HSA-877312	Regulation of IFNG signaling	-0.268672	-0.0550062	0.213665
R-HSA-111447	Activation of BAD and translocation to mitochondria	-0.202763	0.0103594	0.213122
R-HSA-9013409	RHOJ GTPase cycle	-0.260889	-0.0479949	0.212894
R-HSA-75205	Dissolution of Fibrin Clot	-0.157807	0.0545661	0.212373
R-HSA-1482788	Acyl chain remodelling of PC	-0.235483	-0.0231268	0.212356
R-HSA-446388	Regulation of cytoskeletal remodeling and cell spreading by IPP complex components	-0.238553	-0.0267502	0.211803
R-HSA-9764302	Regulation of CDH19 Expression and Function	-0.11554	0.0960842	0.211625
R-HSA-400508	Incretin synthesis, secretion, and inactivation	-0.186857	0.024721	0.211578
R-HSA-1630316	Glycosaminoglycan metabolism	-0.156935	0.0543795	0.211315
R-HSA-380320	Recruitment of NuMA to mitotic centrosomes	-0.236073	-0.0249364	0.211136
R-HSA-9020956	Interleukin-27 signaling	-0.247615	-0.0368177	0.210798
R-HSA-1059683	Interleukin-6 signaling	-0.157773	0.0528334	0.210607
R-HSA-977606	Regulation of Complement cascade	-0.153049	0.0572616	0.210311
R-HSA-380259	Loss of Nlp from mitotic centrosomes	-0.236154	-0.0259179	0.210236
R-HSA-380284	Loss of proteins required for interphase microtubule organization from the centrosome	-0.236154	-0.0259179	0.210236
R-HSA-5654732	Negative regulation of FGFR3 signaling	-0.231368	-0.021493	0.209875
R-HSA-1638074	Keratan sulfate/keratin metabolism	-0.164954	0.0447485	0.209703
R-HSA-6811440	Retrograde transport at the Trans-Golgi-Network	-0.304739	-0.0954329	0.209306
R-HSA-6807878	COPI-mediated anterograde transport	-0.212161	-0.00294298	0.209218
R-HSA-6811442	Intra-Golgi and retrograde Golgi-to-ER traffic	-0.244654	-0.0354387	0.209215
R-HSA-217271	FMO oxidises nucleophiles	0.395712	0.604379	0.208667
R-HSA-73762	RNA Polymerase I Transcription Initiation	-0.281565	-0.0732086	0.208357
R-HSA-5685938	HDR through Single Strand Annealing (SSA)	-0.163433	0.0448943	0.208327
R-HSA-9614399	Regulation of localization of FOXO transcription factors	-0.202439	0.00489324	0.207332
R-HSA-189483	Heme degradation	-0.260839	-0.0535886	0.207251
R-HSA-1482883	Acyl chain remodeling of DAG and TAG	-0.140825	0.0662811	0.207106
R-HSA-6806667	Metabolism of fat-soluble vitamins	-0.159105	0.0468107	0.205915
R-HSA-191273	Cholesterol biosynthesis	-0.221756	-0.0159703	0.205785
R-HSA-9615017	FOXO-mediated transcription of oxidative stress, metabolic and neuronal genes	-0.25808	-0.0523833	0.205697
R-HSA-9026286	Biosynthesis of DPAn-3-derived protectins and resolvins	0.00962871	0.215245	0.205617
R-HSA-5654733	Negative regulation of FGFR4 signaling	-0.227242	-0.0221404	0.205101
R-HSA-196071	Metabolism of steroid hormones	-0.2454	-0.0412598	0.20414
R-HSA-447043	Neurofascin interactions	-0.263848	-0.0604203	0.203428
R-HSA-1855191	Synthesis of IPs in the nucleus	-0.165646	0.0375833	0.203229
R-HSA-9752946	Expression and translocation of olfactory receptors	-0.207171	-0.00399608	0.203174
R-HSA-380270	Recruitment of mitotic centrosome proteins and complexes	-0.233219	-0.0303195	0.202899
R-HSA-380287	Centrosome maturation	-0.233219	-0.0303195	0.202899
R-HSA-2187338	Visual phototransduction	-0.172471	0.0303995	0.20287
R-HSA-1368108	BMAL1:CLOCK,NPAS2 activates circadian gene expression	-0.322017	-0.119192	0.202825
R-HSA-5654726	Negative regulation of FGFR1 signaling	-0.233886	-0.0323787	0.201507
R-HSA-8854518	AURKA Activation by TPX2	-0.232027	-0.0312788	0.200748
R-HSA-5620920	Cargo trafficking to the periciliary membrane	-0.257279	-0.0567993	0.20048
R-HSA-8984722	Interleukin-35 Signalling	-0.247917	-0.0474371	0.20048
R-HSA-8953750	Transcriptional Regulation by E2F6	-0.19499	0.00518951	0.200179
R-HSA-5654727	Negative regulation of FGFR2 signaling	-0.230111	-0.0300067	0.200104
R-HSA-8854214	TBC/RABGAPs	-0.243284	-0.0433253	0.199959
R-HSA-429958	mRNA decay by 3' to 5' exoribonuclease	-0.213947	-0.0142939	0.199653
R-HSA-2426168	Activation of gene expression by SREBF (SREBP)	-0.282767	-0.0832985	0.199468
R-HSA-4085377	SUMOylation of SUMOylation proteins	-0.195004	0.00445705	0.199461
R-HSA-6783589	Interleukin-6 family signaling	-0.143478	0.0558206	0.199299
R-HSA-5620916	VxPx cargo-targeting to cilium	-0.288012	-0.0893799	0.198632
R-HSA-1433557	Signaling by SCF-KIT	-0.222508	-0.0240132	0.198495
R-HSA-200425	Carnitine shuttle	-0.0930566	0.1053	0.198356
R-HSA-9708530	Regulation of BACH1 activity	-0.224434	-0.0261978	0.198236
R-HSA-9013973	TICAM1-dependent activation of IRF3/IRF7	-0.205114	-0.00696666	0.198148
R-HSA-352238	Breakdown of the nuclear lamina	-0.0936653	0.104409	0.198074
R-HSA-181430	Norepinephrine Neurotransmitter Release Cycle	-0.240999	-0.043282	0.197717
R-HSA-181429	Serotonin Neurotransmitter Release Cycle	-0.239116	-0.0419476	0.197168
R-HSA-9837092	FASTK family proteins regulate processing and stability of mitochondrial RNAs	-0.269559	-0.0725334	0.197025
R-HSA-1181150	Signaling by NODAL	-0.192003	0.00485284	0.196856
R-HSA-2871796	FCERI mediated MAPK activation	-0.237415	-0.0407909	0.196624
R-HSA-2408552	Methylation of MeSeH for excretion	0.479554	0.676103	0.196549
R-HSA-3108214	SUMOylation of DNA damage response and repair proteins	-0.231317	-0.0372818	0.194035
R-HSA-74751	Insulin receptor signalling cascade	-0.16297	0.0306624	0.193632
R-HSA-8854691	Interleukin-20 family signaling	-0.182842	0.0107625	0.193605
R-HSA-3928664	Ephrin signaling	-0.227511	-0.0343258	0.193186
R-HSA-9913635	Strand-asynchronous mitochondrial DNA replication	-0.12153	0.0706669	0.192197
R-HSA-5673000	RAF activation	-0.25551	-0.0634463	0.192063
R-HSA-391903	Eicosanoid ligand-binding receptors	-0.0165233	0.175469	0.191992
R-HSA-9031628	NGF-stimulated transcription	-0.235249	-0.044023	0.191226
R-HSA-8937144	Aryl hydrocarbon receptor signalling	-0.116845	0.0736309	0.190476
R-HSA-163680	AMPK inhibits chREBP transcriptional activation activity	-0.198776	-0.00845567	0.19032
R-HSA-9825892	Regulation of MITF-M-dependent genes involved in cell cycle and proliferation	-0.233002	-0.0428074	0.190194
R-HSA-5368598	Negative regulation of TCF-dependent signaling by DVL-interacting proteins	-0.245215	-0.0555322	0.189683
R-HSA-111465	Apoptotic cleavage of cellular proteins	-0.206976	-0.0174798	0.189497
R-HSA-3371568	Attenuation phase	-0.147217	0.0421239	0.189341
R-HSA-9758919	Epithelial-Mesenchymal Transition (EMT) during gastrulation	-0.127543	0.0617646	0.189308
R-HSA-1989781	PPARA activates gene expression	-0.256891	-0.067655	0.189236
R-HSA-4551638	SUMOylation of chromatin organization proteins	-0.216468	-0.0272562	0.189212
R-HSA-8978868	Fatty acid metabolism	-0.138253	0.0498716	0.188124
R-HSA-400206	Regulation of lipid metabolism by PPARalpha	-0.259259	-0.071566	0.187693
R-HSA-75035	Chk1/Chk2(Cds1) mediated inactivation of Cyclin B:Cdk1 complex	-0.163531	0.022584	0.186115
R-HSA-5668599	RHO GTPases Activate NADPH Oxidases	-0.238908	-0.0528293	0.186078
R-HSA-9013424	RHOV GTPase cycle	-0.152339	0.0327569	0.185096
R-HSA-432142	Platelet sensitization by LDL	-0.186421	-0.00178779	0.184633
R-HSA-379716	Cytosolic tRNA aminoacylation	-0.264662	-0.0803104	0.184352
R-HSA-1502540	Signaling by Activin	-0.184638	-0.000403667	0.184235
R-HSA-351906	Apoptotic cleavage of cell adhesion proteins	-0.185705	-0.00176404	0.183941
R-HSA-75105	Fatty acyl-CoA biosynthesis	-0.207368	-0.0242414	0.183126
R-HSA-1369062	ABC transporters in lipid homeostasis	-0.0110785	0.171338	0.182417
R-HSA-5657655	MGMT-mediated DNA damage reversal	-0.901961	-0.719888	0.182073
R-HSA-9613354	Lipophagy	-0.190977	-0.00919043	0.181786
R-HSA-418346	Platelet homeostasis	-0.167129	0.0144811	0.181611
R-HSA-936964	Activation of IRF3, IRF7 mediated by TBK1, IKK蔚 (IKBKE)	-0.191978	-0.0110519	0.180926
R-HSA-9754189	Germ layer formation at gastrulation	-0.190721	-0.0098899	0.180831
R-HSA-74749	Signal attenuation	-0.290576	-0.109798	0.180778
R-HSA-2892247	POU5F1 (OCT4), SOX2, NANOG activate genes related to proliferation	-0.21174	-0.031011	0.180729
R-HSA-446219	Synthesis of substrates in N-glycan biosythesis	-0.1811	-0.000558301	0.180542
R-HSA-512988	Interleukin-3, Interleukin-5 and GM-CSF signaling	-0.213821	-0.0342264	0.179595
R-HSA-9018683	Biosynthesis of DPA-derived SPMs	-0.00832194	0.171019	0.179341
R-HSA-9025094	Biosynthesis of DPAn-3 SPMs	-0.00832194	0.171019	0.179341
R-HSA-5658623	FGFRL1 modulation of FGFR1 signaling	-0.204264	-0.0251271	0.179137
R-HSA-390247	Beta-oxidation of very long chain fatty acids	-0.153954	0.0243774	0.178331
R-HSA-190704	Oligomerization of connexins into connexons	-0.179937	-0.00173122	0.178206
R-HSA-190827	Transport of connexins along the secretory pathway	-0.179937	-0.00173122	0.178206
R-HSA-212676	Dopamine Neurotransmitter Release Cycle	-0.19621	-0.0180629	0.178148
R-HSA-1483249	Inositol phosphate metabolism	-0.13676	0.0407105	0.177471
R-HSA-176187	Activation of ATR in response to replication stress	-0.086093	0.0906134	0.176706
R-HSA-432722	Golgi Associated Vesicle Biogenesis	-0.208907	-0.0326688	0.176239
R-HSA-442742	CREB1 phosphorylation through NMDA receptor-mediated activation of RAS signaling	-0.229194	-0.0531209	0.176073
R-HSA-4641262	Disassembly of the destruction complex and recruitment of AXIN to the membrane	-0.172767	0.0031638	0.175931
R-HSA-1660499	Synthesis of PIPs at the plasma membrane	-0.189609	-0.0138773	0.175731
R-HSA-8851680	Butyrophilin (BTN) family interactions	-0.0126918	0.162798	0.175489
R-HSA-381042	PERK regulates gene expression	-0.179884	-0.00447841	0.175405
R-HSA-198753	ERK/MAPK targets	-0.296422	-0.121271	0.17515
R-HSA-1980145	Signaling by NOTCH2	-0.161992	0.0128756	0.174867
R-HSA-6807004	Negative regulation of MET activity	-0.181912	-0.00758575	0.174326
R-HSA-446193	Biosynthesis of the N-glycan precursor (dolichol lipid-linked oligosaccharide, LLO) and transfer to a nascent protein	-0.166973	0.00732109	0.174294
R-HSA-8957322	Metabolism of steroids	-0.233341	-0.0615657	0.171775
R-HSA-6811438	Intra-Golgi traffic	-0.217465	-0.0458803	0.171585
R-HSA-917729	Endosomal Sorting Complex Required For Transport (ESCRT)	-0.208112	-0.0367057	0.171406
R-HSA-5173105	O-linked glycosylation	-0.0834112	0.0873722	0.170783
R-HSA-381753	Olfactory Signaling Pathway	-0.192578	-0.0219576	0.170621
R-HSA-74752	Signaling by Insulin receptor	-0.163415	0.00714649	0.170561
R-HSA-264642	Acetylcholine Neurotransmitter Release Cycle	-0.258284	-0.0877909	0.170493
R-HSA-425366	Transport of bile salts and organic acids, metal ions and amine compounds	-0.197958	-0.0277683	0.17019
R-HSA-442982	Ras activation upon Ca2+ influx through NMDA receptor	-0.0979982	0.0720033	0.170001
R-HSA-9911233	Expression of NOTCH2NL genes	0.00316729	0.172726	0.169559
R-HSA-68962	Activation of the pre-replicative complex	-0.117062	0.0519375	0.168999
R-HSA-425407	SLC-mediated transmembrane transport	-0.125451	0.0433544	0.168805
R-HSA-428540	Activation of RAC1	-0.106323	0.0614507	0.167773
R-HSA-201451	Signaling by BMP	-0.120744	0.0458201	0.166564
R-HSA-933541	TRAF6 mediated IRF7 activation	-0.199835	-0.0348255	0.16501
R-HSA-450385	Butyrate Response Factor 1 (BRF1) binds and destabilizes mRNA	-0.244301	-0.0801192	0.164182
R-HSA-2979096	NOTCH2 Activation and Transmission of Signal to the Nucleus	-0.131275	0.0306527	0.161927
R-HSA-5654741	Signaling by FGFR3	-0.185743	-0.0246077	0.161136
R-HSA-210500	Glutamate Neurotransmitter Release Cycle	-0.228405	-0.0672789	0.161126
R-HSA-977068	Termination of O-glycan biosynthesis	-0.165593	-0.00457717	0.161015
R-HSA-4641265	Repression of WNT target genes	-0.254792	-0.09396	0.160832
R-HSA-450513	Tristetraprolin (TTP, ZFP36) binds and destabilizes mRNA	-0.212399	-0.0515686	0.16083
R-HSA-1855183	Synthesis of IP2, IP, and Ins in the cytosol	-0.187629	-0.0278314	0.159798
R-HSA-9609736	Assembly and cell surface presentation of NMDA receptors	-0.0644889	0.0949408	0.15943
R-HSA-418889	Caspase activation via Dependence Receptors in the absence of ligand	-0.221267	-0.0618708	0.159396
R-HSA-205025	NADE modulates death signalling	-0.0358264	0.123157	0.158984
R-HSA-5654743	Signaling by FGFR4	-0.181782	-0.0230141	0.158768
R-HSA-186797	Signaling by PDGF	-0.149034	0.00943382	0.158468
R-HSA-5654736	Signaling by FGFR1	-0.189306	-0.0343413	0.154964
R-HSA-435368	Zinc efflux and compartmentalization by the SLC30 family	-0.197446	-0.0424894	0.154957
R-HSA-3214847	HATs acetylate histones	-0.18407	-0.0299692	0.154101
R-HSA-196854	Metabolism of vitamins and cofactors	-0.159405	-0.00560954	0.153795
R-HSA-196849	Metabolism of water-soluble vitamins and cofactors	-0.0759894	0.0731044	0.149094
R-HSA-390918	Peroxisomal lipid metabolism	-0.104187	0.0440151	0.148203
R-HSA-1855167	Synthesis of pyrophosphates in the cytosol	-0.196426	-0.0486237	0.147803
R-HSA-211859	Biological oxidations	-0.120236	0.0270361	0.147272
R-HSA-888590	GABA synthesis, release, reuptake and degradation	-0.166128	-0.0193722	0.146756
R-HSA-416993	Trafficking of GluR2-containing AMPA receptors	-0.149701	-0.0031598	0.146542
R-HSA-1482839	Acyl chain remodelling of PE	0.0339685	0.179174	0.145206
R-HSA-169893	Prolonged ERK activation events	-0.206422	-0.0630176	0.143405
R-HSA-425410	Metal ion SLC transporters	-0.16305	-0.0209217	0.142128
R-HSA-186763	Downstream signal transduction	-0.136078	0.00548603	0.141564
R-HSA-198725	Nuclear Events (kinase and transcription factor activation)	-0.248941	-0.107655	0.141285
R-HSA-449836	Other interleukin signaling	-0.225567	-0.0844995	0.141068
R-HSA-9619665	EGR2 and SOX10-mediated initiation of Schwann cell myelination	-0.214261	-0.0748404	0.139421
R-HSA-9603798	Class I peroxisomal membrane protein import	-0.094386	0.043517	0.137903
R-HSA-2028269	Signaling by Hippo	-0.16803	-0.0312811	0.136749
R-HSA-5357786	TNFR1-induced proapoptotic signaling	-0.123188	0.0126755	0.135864
R-HSA-379726	Mitochondrial tRNA aminoacylation	-0.168158	-0.032842	0.135316
R-HSA-9007101	Rab regulation of trafficking	-0.194338	-0.0603873	0.133951
R-HSA-211945	Phase I - Functionalization of compounds	-0.0546912	0.0777871	0.132478
R-HSA-187687	Signalling to ERKs	-0.206455	-0.0751304	0.131324
R-HSA-2980736	Peptide hormone metabolism	-0.219824	-0.0885282	0.131296
R-HSA-9013420	RHOU GTPase cycle	-0.161187	-0.0308469	0.13034
R-HSA-170968	Frs2-mediated activation	-0.199021	-0.071171	0.12785
R-HSA-1483196	PI and PC transport between ER and Golgi membranes	-0.48727	-0.3603	0.126971
R-HSA-435354	Zinc transporters	-0.174307	-0.0483445	0.125962
R-HSA-6794362	Protein-protein interactions at synapses	-0.0942591	0.0307954	0.125055
R-HSA-9620244	Long-term potentiation	-0.096607	0.0284018	0.125009
R-HSA-3371511	HSF1 activation	-0.127953	-0.00342379	0.12453
R-HSA-196791	Vitamin D (calciferol) metabolism	-0.099071	0.0238305	0.122902
R-HSA-8876198	RAB GEFs exchange GTP for GDP on RABs	-0.160163	-0.0372831	0.122879
R-HSA-450604	KSRP (KHSRP) binds and destabilizes mRNA	-0.173709	-0.0520846	0.121625
R-HSA-112310	Neurotransmitter release cycle	-0.129288	-0.00953844	0.11975
R-HSA-140180	COX reactions	0.425669	0.543792	0.118122
R-HSA-6794361	Neurexins and neuroligins	-0.0926811	0.020737	0.113418
R-HSA-162658	Golgi Cisternae Pericentriolar Stack Reorganization	-0.140123	-0.027239	0.112884
R-HSA-9733709	Cardiogenesis	-0.145339	-0.0338866	0.111452
R-HSA-438066	Unblocking of NMDA receptors, glutamate binding and activation	-0.0333016	0.0758613	0.109163
R-HSA-9772755	Formation of WDR5-containing histone-modifying complexes	-0.195879	-0.0882574	0.107622
R-HSA-379724	tRNA Aminoacylation	-0.165178	-0.0596441	0.105534
R-HSA-3371378	Regulation by c-FLIP	-0.107081	-0.00312372	0.103958
R-HSA-5218900	CASP8 activity is inhibited	-0.107081	-0.00312372	0.103958
R-HSA-69416	Dimerization of procaspase-8	-0.107081	-0.00312372	0.103958
R-HSA-140534	Caspase activation via Death Receptors in the presence of ligand	-0.097909	0.00454957	0.102459
R-HSA-1170546	Prolactin receptor signaling	-0.163259	-0.0685264	0.0947323
R-HSA-9617324	Negative regulation of NMDA receptor-mediated neuronal transmission	-0.0118877	0.0824199	0.0943076
R-HSA-8851805	MET activates RAS signaling	-0.268465	-0.175608	0.0928571
R-HSA-913709	O-linked glycosylation of mucins	-0.0176224	0.0686665	0.0862889
R-HSA-264876	Insulin processing	-0.230095	-0.147307	0.0827879
R-HSA-5357769	Caspase activation via extrinsic apoptotic signalling pathway	-0.109043	-0.0348136	0.0742292
R-HSA-3371453	Regulation of HSF1-mediated heat shock response	-0.0773618	-0.00656177	0.0708
R-HSA-204005	COPII-mediated vesicle transport	-0.121631	-0.0508709	0.0707604
R-HSA-112122	ALKBH2 mediated reversal of alkylation damage	-0.568592	-0.499848	0.068744

## Sheet: Table S5
Column1	high_group_res	low_group_res	padj	pvalue	log2FoldChange	drugs	sig	Column9
Bicalutamide	4.463	4.532	0.447641	0.0195872	-0.0682221	Bicalutamide	*	DOWN
EHT.1864	4.64	4.8	0.321542	0.0116501	-0.173901	EHT.1864	*	DOWN
JW.7.52.1	-1.772	-1.614	0.50711	0.0372556	-0.154317	JW.7.52.1	*	DOWN
PD.0332991	2.14	2.775	0.50711	0.039206	-0.430686	PD.0332991	*	DOWN
PF.4708671	4.707	4.936	0.0102873	0.000149091	-0.281658	PF.4708671	***	DOWN
RO.3306	4.527	4.729	0.50711	0.0412425	-0.132336	RO.3306	*	DOWN
Salubrinal	3.938	4.114	0.315759	0.00809274	-0.209888	Salubrinal	**	DOWN
Sorafenib	3.86	3.911	0.50711	0.0440966	-0.0720477	Sorafenib	*	DOWN
TW.37	-0.7944	-0.5695	0.315759	0.00915243	-0.245349	TW.37	**	DOWN
ABT.263	3.356	2.748	0.0102873	0.00011889	0.545472	ABT.263	***	UP
Cisplatin	3.502	3.305	0.447641	0.0227064	0.231486	Cisplatin	*	UP
PAC.1	3.939	3.489	0.50711	0.039206	0.315665	PAC.1	*	UP

## Sheet: Table S6
Table S6：Primer sequence of the hub genes for qPCR
Genes	Sequence(5' to 3')	Length (bp)
ECE2:F	AGGTGCCTCTCTACTGCTGG	20
ECE2:R	TGGGTCTCTGTGGTACTGGAC	21
NFE2L3:F	TTCAGCCAGGCTATAAGTCAGG	22
NFE2L3:R	GCTCAGGATTGGTGGTATGAGA	22
PFKFB3:F	TTGGCGTCCCCACAAAAGT	19
PFKFB3:R	AGTTGTAGGAGCTGTACTGCTT	22
FADS2:F	TGACCGCAAGGTTTACAACAT	21
FADS2:R	AGGCATCCGTTGCATCTTCTC	21
SEPT3:F	CACCATCATCGAGCAGATGC	20
SEPT3:R	ACCAGCGTTGATTTGCCCA	19
Source: Primerbank (https://pga.mgh.harvard.edu/primerbank/).

## Sheet: Table S7
样本ID	检测项目	CT值平均值	ΔCt 平均值	ΔCt 标准方差	ΔΔCt	平均值	最大值	最小值
10A	ECE2	30.88	13.95	0.52	0	0	0	0
-7	ECE2	31.78	17.96	0.57	0	0	0	0
231	ECE2	32.54	18.87	0.28	0	0	0	0
549	ECE2	31.47	17.59	0.35	0	0	0	0
10A	PFKFB3	29.29	12.37	0.25	0	0	0	0
-7	PFKFB3	24.67	10.85	0.52	0	0	0	0
231	PFKFB3	23.05	9.38	0.24	0	0	0	0
549	PFKFB3	23.3	9.43	0.36	0	0	0	0
10A	ECE2	31.08	13.46	0.32	0	0	0	0
-7	ECE2	33.51	19.42	1.29	0	0	0	0
231	ECE2	32.61	18.86	1.12	0	0	0	0
549	ECE2	31.86	18.84	0.82	0	0	0	0
10A	ECE2	30.42	9.95	4.6	0	0	0	0
-7	ECE2	29.06	9.61	5.8	0	0	0	0
231	ECE2	31.72	12.97	1.21	0	0	0	0
549	ECE2	31.95	13.04	3.71	0	0	0	0
10A	FADS2	29.22	8.75	0.15	0	0	0	0
231	FADS2	28.19	9.45	0.2	0	0	0	0
549	FADS2	28.4	9.49	0.06	0	0	0	0
10A	NFE2L3	29.74	9.27	0.08	0	0	0	0
-7	NFE2L3	28.17	8.72	0.41	0	0	0	0
231	NFE2L3	23.92	5.17	0.2	0	0	0	0
549	NFE2L3	28.53	9.62	0.09	0	0	0	0
10A	PFKFB3	29.01	8.55	1.62	0	0	0	0
-7	PFKFB3	29.82	10.37	0.28	0	0	0	0
231	PFKFB3	28.56	9.81	0.23	0	0	0	0
549	PFKFB3	27.5	8.59	0.23	0	0	0	0
10A	SEPT3	33.5	13.03	0.49	0	0	0	0
-7	SEPT3	32.48	13.02	0.68	0	0	0	0
231	SEPT3	33.46	14.71	1.08	0	0	0	0
549	SEPT3	31.49	12.58	1.17	0	0	0	0
10A	ECE2	30.88	13.95	0.52	0	0	0	0
-7	ECE2	31.78	17.96	0.57	0	0	0	0
231	ECE2	32.54	18.87	0.28	0	0	0	0
549	ECE2	31.47	17.59	0.35	0	0	0	0
10A	PFKFB3	29.29	12.37	0.25	0	0	0	0
-7	PFKFB3	24.67	10.85	0.52	0	0	0	0
231	PFKFB3	23.05	9.38	0.24	0	0	0	0
549	PFKFB3	23.3	9.43	0.36	0	0	0	0
-7	ECE2	34.62	13.66	0.56	0	0	0	0
231	ECE2	32.46	11.91	1.17	0	0	0	0
549	ECE2	33.55	11.54	0.95	0	0	0	0
10A	ECE2	30.91	9.18	0.43	0	0	0	0
-7	NFE2L3	26.7	5.73	0.19	0	0	0	0
231	NFE2L3	24.15	3.6	0.1	0	0	0	0
549	NFE2L3	28.88	6.87	0.26	0	0	0	0
10A	NFE2L3	28.22	6.49	0.44	0	0	0	0
-7	PFKFB3	31.47	10.5	1.2	0	0	0	0
231	PFKFB3	30.79	10.24	0.13	0	0	0	0
549	PFKFB3	30.72	8.71	0.2	0	0	0	0
10A	PFKFB3	32.98	11.25	0.28	0	0	0	0
10A	FADS2	27.91	9.07	0.44	0	0	0	0
-7	FADS2	35.94	18.15	1	0	0	0	0
231	FADS2	26.53	8.8	0.81	0	0	0	0
549	FADS2	27.45	9.65	0.33	0	0	0	0
10A	ECE2	27.57	8.63	2.72	0	0	0	0
231	ECE2	23.12	2.82	6.26	0	0	0	0
549	ECE2	28.59	8.65	1.14	0	0	0	0
-7	ECE2	23.83	6.46	6.11	0	0	0	0
10A	FADS2	29.53	10.59	0.39	0	0	0	0
231	FADS2	28.67	8.37	3.58	0	0	0	0
549	FADS2	29	9.06	0.51	0	0	0	0
-7	FADS2	36.68	19.31	0.87	0	0	0	0
10A	SEPT3	28.1	9.16	8.09	0	0	0	0
231	SEPT3	29.89	9.59	7.72	0	0	0	0
549	SEPT3	31.84	11.9	2.24	0	0	0	0
-7	SEPT3	29.44	12.07	0.85	0	0	0	0
231 nc	SEPT3	33.55	11.69	1.78	0	0	0	0
231 sh	SEPT3	31.74	12.54	4.1	0	0	0	0
549 nc	SEPT3	32.92	12.29	0.63	0	0	0	0
549 sh	SEPT3	31.73	13.68	0.89	0	0	0	0
10A	ECE2	31.41	15.62	0.54	0	0	0	0
231	ECE2	34.1	12.73	0.45	0	0	0	0
549	ECE2	32.26	12.43	0.7	0	0	0	0
-7	ECE2	33.8	19.28	1.3	0	0	0	0
549 NC	SEPT3	29.4	13.96	0.25	0	0	0	0
549 SH	SEPT3	30.7	16.38	0.47	0	0	0	0
231 NC	SEPT3	29.66	14.21	0.14	0	0	0	0
231 SH	SEPT3	31.03	16.6	0.55	0	0	0	0
10A	SEPT3	33.55	17.02	0.92	0	0	0	0
-7 NC	SEPT3	29.44	13.99	0.26	0	0	0	0
231	SEPT3	36.55	15.35	1.25	0	0	0	0
549	SEPT3	35.42	15.48	0.72	0	0	0	0
-7 SH	SEPT3	30.71	16.22	0.19	0	0	0	0
-7	SEPT3	30.19	13.63	2.26	0	0	0	0
10A	ECE2	31.41	15.62	0.54	0	0	0	0
231	ECE2	34.1	12.73	0.45	0	0	0	0
549	ECE2	32.26	12.43	0.7	0	0	0	0
-7	ECE2	33.8	19.28	1.3	0	0	0	0
549 NC	SEPT3	29.4	13.96	0.25	0	0	0	0
549 SH	SEPT3	30.7	16.38	0.47	0	0	0	0
231 NC	SEPT3	29.66	14.21	0.14	0	0	0	0
231 SH	SEPT3	31.03	16.6	0.55	0	0	0	0
10A	SEPT3	33.55	17.02	0.92	0	0	0	0
-7 NC	SEPT3	29.44	13.99	0.26	0	0	0	0
231	SEPT3	36.55	15.35	1.25	0	0	0	0
549	SEPT3	35.42	15.48	0.72	0	0	0	0
-7 SH	SEPT3	30.71	16.22	0.19	0	0	0	0
-7	SEPT3	30.19	13.63	2.26	0	0	0	0
MCF 10A	FADS2	30.41	11.29	0.39	0	0	0	0
231	FADS2	28.47	8.66	2.18	0	0	0	0
549	FADS2	28.64	8.47	0.23	0	0	0	0
-7	FADS2	35.19	17.86	0.33	0	0	0	0
MCF 10A	NFE2L3	29.6	10.49	0.41	0	0	0	0
231	NFE2L3	24.72	4.91	2.15	0	0	0	0
549	NFE2L3	29.64	9.48	0.15	0	0	0	0
-7	NFE2L3	26.18	8.84	0.19	0	0	0	0
MCF 10A	PFKFB3	29.53	10.42	0.51	0	0	0	0
231	PFKFB3	28.47	8.66	2.15	0	0	0	0
549	PFKFB3	27.41	7.24	0.13	0	0	0	0
-7	PFKFB3	27.47	10.13	0.64	0	0	0	0
MCF 10A	SEPT3	31.88	12.77	2.09	0	0	0	0
231	SEPT3	32.82	13.01	2.37	0	0	0	0
549	SEPT3	27.63	7.46	4	0	0	0	0
-7	SEPT3	29.89	12.56	0.29	0	0	0	0
10A	ECE2	30.42	9.95	4.6	0	0	0	0
-7	ECE2	29.06	9.61	5.8	0	0	0	0
231	ECE2	31.72	12.97	1.21	0	0	0	0
549	ECE2	31.95	13.04	3.71	0	0	0	0
10A	FADS2	29.22	8.75	0.15	0	0	0	0
231	FADS2	28.19	9.45	0.2	0	0	0	0
549	FADS2	28.4	9.49	0.06	0	0	0	0
10A	NFE2L3	29.74	9.27	0.08	0	0	0	0
-7	NFE2L3	28.17	8.72	0.41	0	0	0	0
231	NFE2L3	23.92	5.17	0.2	0	0	0	0
549	NFE2L3	28.53	9.62	0.09	0	0	0	0
10A	PFKFB3	29.01	8.55	1.62	0	0	0	0
-7	PFKFB3	29.82	10.37	0.28	0	0	0	0
231	PFKFB3	28.56	9.81	0.23	0	0	0	0
549	PFKFB3	27.5	8.59	0.23	0	0	0	0
10A	SEPT3	33.5	13.03	0.49	0	0	0	0
-7	SEPT3	32.48	13.02	0.68	0	0	0	0
231	SEPT3	33.46	14.71	1.08	0	0	0	0
549	SEPT3	31.49	12.58	1.17	0	0	0	0
231NC	miR4500	35.18	15.22	1.5	0	0	0	0
231OE	miR4500	31.79	12.34	2.42	0	0	0	0
-7NC	miR4500	34.02	13.42	4.37	0	0	0	0
10A	SEPT3	30.87	14.21	0.48	0	0	0	0
231	SEPT3	31.82	10.49	1.21	0	0	0	0
549	SEPT3	31.57	11.24	1.07	0	0	0	0
-7	SEPT3	28.15	11.97	1.55	0	0	0	0
231NC.	UTRN	26.54	10.59	0.64	0	0	0	0
231OE.	UTRN	25.14	9.51	0.05	0	0	0	0
-7NC.	UTRN	30.14	12.1	0.75	0	0	0	0
-7Sh.	UTRN	27.45	11.01	0.31	0	0	0	0
